# Supplementary material for: Candida albicans Dispersed Cells Are Developmentally Distinct from Biofilm and Planktonic Cells
Source: mBio. 2018 Aug 21;9(4):e01338-18. doi: 10.1128/mBio.01338-18 (PMC6106089; doi:10.1128/mBio.01338-18)
Supplement: DATA SET S1 [file mbo004184029sd1.xlsx]

## Sheet: Upreg B vs P
id	baseMean	baseMean_planktonic	baseMean_biofilm	foldChange	log2FoldChange	pval	padj
orf19.4690	3944.05	5.21042	7882.89	1512.91	10.5631	1.25437e-82	2.60867e-79
QDR1	6055.45	12.8183	12098.1	943.816	9.88236	1.11027e-87	3.46348e-84
orf19.1691	17686.9	44.3559	35329.4	796.499	9.63753	3.93596e-92	2.45564e-88
PGA10	12792	81.7978	25502.3	311.772	8.28435	2.58185e-68	3.22163e-65
HGT7	36908	268.705	73547.4	273.711	8.09651	3.85025e-77	6.00543e-74
PHO87	1699.03	16.4846	3381.58	205.136	7.68044	5.37843e-52	3.72845e-49
FET99	316.879	3.43197	630.327	183.663	7.52092	5.4964e-26	1.07163e-23
orf19.4653	30.9621	0.343816	61.5804	179.109	7.48469	0.000826747	0.00586812
PGA45	3826.7	43.2181	7610.18	176.088	7.46015	1.98523e-58	1.54823e-55
orf19.6200	32.7587	0.687632	64.8298	94.2797	6.55888	0.00150917	0.00977749
orf19.2529.1	5192.4	109.147	10275.6	94.1453	6.55682	8.95565e-48	4.29802e-45
orf19.6661	50.7468	1.43154	100.062	69.8985	6.12719	6.79687e-05	0.000691773
orf19.5524	32.0902	1.08772	63.0927	58.0046	5.8581	0.00178197	0.0111066
PLB1	296.939	10.8209	583.057	53.8824	5.75174	3.04575e-16	2.31737e-14
orf19.6919	24.2911	1.08772	47.4945	43.6643	5.44838	0.0106578	0.0469921
FRE10	10553.9	486.143	20621.6	42.4189	5.40663	9.36612e-43	4.17394e-40
orf19.6398	29.3651	1.37526	57.355	41.7047	5.38214	0.0106843	0.0470424
TPO3	688.743	33.9506	1343.53	39.5733	5.30645	8.75614e-23	1.33243e-20
SAP4	28.4036	1.60344	55.2037	34.4283	5.10552	0.0120423	0.0513196
orf19.510	1686.49	99.8735	3273.11	32.7726	5.03442	7.22196e-31	1.95904e-28
orf19.3461	1505.24	89.2368	2921.25	32.7359	5.0328	2.26097e-29	5.22452e-27
XOG1	3098.8	193.802	6003.8	30.979	4.95322	2.17608e-33	6.78827e-31
MDR1	751.942	49.8038	1454.08	29.1962	4.86771	1.93784e-21	2.51879e-19
PGA57	315.792	24.2112	607.373	25.0865	4.64884	9.28934e-14	5.41647e-12
CRZ2	2556.93	201.825	4912.04	24.3381	4.60515	1.93369e-26	3.8917e-24
FMA1	1162.02	94.5443	2229.5	23.5815	4.55959	1.2581e-24	2.18036e-22
PHR2	23190.5	1904.47	44476.5	23.3538	4.54558	2.70787e-32	7.67928e-30
MET3	406.87	34.4663	779.274	22.6097	4.49887	5.16255e-14	3.25345e-12
MEP1	1095.45	93.1499	2097.75	22.5202	4.49315	3.04598e-21	3.87835e-19
orf19.5874	58.4446	4.97914	111.91	22.4758	4.4903	0.000261321	0.00219652
HGT10	151.91	13.1058	290.715	22.1821	4.47133	1.64116e-08	4.23107e-07
PHO15	743.509	65.1723	1421.85	21.8167	4.44736	7.59132e-17	5.99522e-15
orf19.2285	173.039	15.3437	330.734	21.555	4.42995	2.62753e-08	6.45515e-07
OYE23	397.262	35.3945	759.129	21.4477	4.42275	1.77313e-12	8.71069e-11
orf19.1258	37.6474	3.37879	71.9161	21.2845	4.41173	0.00820866	0.0381908
orf19.2350	859.656	82.3667	1636.95	19.8739	4.3128	1.14397e-19	1.15116e-17
IFD6	1825.71	175.085	3476.33	19.8551	4.31144	1.18797e-22	1.7647e-20
CDC19	151362	14564	288160	19.7858	4.30639	2.24828e-30	5.64959e-28
orf19.2244	439.711	42.4303	836.992	19.7263	4.30205	3.43221e-13	1.83022e-11
orf19.7069	98.3184	9.79566	186.841	19.0739	4.25352	7.41703e-05	0.000747574
orf19.1113	319.472	32.869	606.075	18.4391	4.2047	9.68185e-11	3.66091e-09
HGT12	88.5937	9.38319	167.804	17.8835	4.16056	7.6993e-06	9.96597e-05
orf19.1344	143.418	15.4093	271.427	17.6145	4.1387	6.71441e-06	8.87525e-05
RME1	179.439	19.6383	339.24	17.2744	4.11056	1.77286e-07	3.50232e-06
LIP8	892.461	102.299	1682.62	16.4481	4.03985	1.60394e-17	1.35229e-15
RHR2	7305.28	848.674	13761.9	16.2158	4.01932	2.20565e-25	4.17001e-23
RBR1	147.428	17.3441	277.512	16.0003	4.00003	8.92907e-07	1.49754e-05
orf19.4612	125.925	15.0061	236.843	15.7832	3.98031	2.8013e-05	0.000317484
PST3	15725.3	1970.43	29480.1	14.9613	3.90316	1.07201e-24	1.91093e-22
orf19.1964	4715.16	595.511	8834.8	14.8357	3.891	1.92987e-24	3.25418e-22
orf19.4011	60.8378	7.72657	113.949	14.7477	3.88242	0.000812696	0.00578814
orf19.2620	1460.06	186.588	2733.54	14.6501	3.87284	2.64701e-20	2.89732e-18
UBC15	770.321	102.155	1438.49	14.0815	3.81573	5.50258e-14	3.4159e-12
PGA13	38401.1	5292.3	71510	13.5121	3.75618	4.24228e-20	4.41126e-18
PGA61	214.253	30.3467	398.158	13.1203	3.71373	3.56743e-07	6.66383e-06
AGP3	74.1366	10.7053	137.568	12.8505	3.68375	0.000912626	0.00637611
GCA1	4198.5	627.428	7769.57	12.3832	3.63031	5.806e-22	8.4241e-20
SSU1	527.63	79.0751	976.184	12.345	3.62586	3.70495e-11	1.50098e-09
UPC2	9240.86	1392.55	17089.2	12.2719	3.61729	2.72298e-23	4.4707e-21
orf19.3406	415.519	63.144	767.895	12.161	3.60419	1.86641e-10	6.69224e-09
HNT2	161.929	25.9865	297.872	11.4625	3.51885	3.50536e-06	4.97044e-05
orf19.3232	191.624	30.85	352.398	11.4229	3.51386	8.77327e-07	1.47538e-05
MIS12	4958.77	815.698	9101.85	11.1584	3.48005	6.26597e-22	8.88486e-20
MNN1	5218.89	876.854	9560.93	10.9037	3.44674	5.77615e-19	5.29961e-17
YMX6	922.058	155.247	1688.87	10.8786	3.44342	3.50626e-14	2.30269e-12
EBP7	380.106	64.6596	695.551	10.7571	3.42722	2.52377e-08	6.24832e-07
UGA6	405.77	71.9552	739.585	10.2784	3.36155	1.55518e-09	4.75626e-08
RNR1	12636.4	2256.27	23016.6	10.2012	3.35066	3.50688e-20	3.70838e-18
ERG24	3391.67	617.565	6165.78	9.98403	3.31962	4.68458e-17	3.79573e-15
SRB1	52448.2	9985.33	94911.1	9.50506	3.2487	9.70933e-22	1.31688e-19
ERG5	42665.6	8155.62	77175.5	9.46286	3.24228	1.53982e-19	1.52491e-17
PGA6	1235.4	238.076	2232.72	9.37818	3.22931	5.52983e-14	3.4159e-12
GAL4	11233.8	2170.73	20297	9.3503	3.22501	1.01632e-17	8.68605e-16
orf19.7455	211.013	40.8238	381.202	9.33774	3.22307	5.86782e-06	7.88994e-05
ARO9	1139.18	220.638	2057.73	9.32626	3.2213	4.28847e-13	2.22965e-11
orf19.3499	448.026	87.1202	808.932	9.28524	3.21494	8.16647e-08	1.78774e-06
ERG1	15506.7	3076.1	27937.3	9.08204	3.18302	1.24468e-18	1.10936e-16
orf19.11	945.632	191.364	1699.9	8.88309	3.15106	1.88792e-12	9.20216e-11
HXK2	83594.3	16970.3	150218	8.85185	3.14598	1.82853e-19	1.78254e-17
HEM13	68798.6	14138.4	123459	8.73218	3.12634	3.18644e-18	2.80003e-16
SUR2	17526.9	3727.08	31326.8	8.40518	3.07128	3.75907e-17	3.0859e-15
DES1	28848.6	6162.78	51534.4	8.3622	3.06388	8.58191e-20	8.77746e-18
CHT1	985.875	211.531	1760.22	8.32134	3.05682	4.5844e-13	2.34443e-11
orf19.1641	219.278	47.7347	390.822	8.18737	3.0334	3.00398e-06	4.32837e-05
DAP1	6696.92	1461.57	11932.3	8.16403	3.02928	4.74046e-16	3.52092e-14
GIT4	63.2268	14.0779	112.376	7.98242	2.99683	0.00377794	0.020933
PGA32	292.33	65.2162	519.444	7.96496	2.99367	2.43225e-06	3.60447e-05
ERG11	10769.6	2412.69	19126.6	7.92749	2.98686	6.60238e-15	4.57692e-13
SAM2	7231.29	1624.38	12838.2	7.90345	2.98248	2.75623e-19	2.64555e-17
ALS4	14150.2	3184.72	25115.8	7.88633	2.97935	1.27653e-20	1.42219e-18
PTP3	12796.5	2917.84	22675.2	7.77123	2.95814	6.93208e-16	5.02898e-14
orf19.3908	122.757	27.9931	217.521	7.77049	2.95801	0.00048156	0.00373224
orf19.6222.1	227.467	52.1196	402.814	7.72864	2.95021	4.69871e-05	0.000502835
ERG6	1880.16	431.833	3328.48	7.70781	2.94632	1.29837e-11	5.58659e-10
INO1	1053.98	250.606	1857.35	7.41144	2.88975	2.26561e-10	7.98597e-09
BAT21	1580.29	376.845	2783.73	7.38694	2.88498	1.95238e-12	9.44255e-11
LEU4	1565.64	374.444	2756.83	7.36245	2.88019	2.27855e-12	1.09353e-10
ROD1	843.537	202.956	1484.12	7.31249	2.87036	7.80311e-10	2.48386e-08
orf19.6328	1108.97	268.192	1949.75	7.26997	2.86195	2.61654e-12	1.24615e-10
YWP1	1510.79	366.759	2654.82	7.2386	2.85571	1.00825e-10	3.78945e-09
orf19.7082	956.93	232.707	1681.15	7.22434	2.85287	8.05214e-12	3.66696e-10
GPM1	152537	37140.6	267933	7.214	2.8508	1.48209e-15	1.03896e-13
TSA1B	266.037	64.9632	467.111	7.19039	2.84607	2.25228e-06	3.3942e-05
FCY2	789.667	193.561	1385.77	7.15937	2.83983	1.21766e-09	3.7985e-08
orf19.6660	6282.23	1543.92	11020.5	7.13803	2.83553	2.04343e-14	1.35627e-12
orf19.164	472.735	116.464	829.006	7.11814	2.8315	2.24777e-07	4.38246e-06
PRX1	1576.59	399.696	2753.49	6.88897	2.78429	4.85999e-11	1.94368e-09
GCY1	1356.62	343.987	2369.26	6.88764	2.78401	5.88962e-10	1.91382e-08
MET1	1857.71	471.534	3243.88	6.87942	2.78229	1.79711e-13	1.00109e-11
orf19.3921	2441.75	619.838	4263.66	6.87866	2.78213	1.56795e-13	8.81302e-12
ECM331	1938.6	509.745	3367.45	6.60614	2.72381	1.89555e-10	6.75791e-09
orf19.675	31424.7	8306.86	54542.6	6.56596	2.71501	1.09727e-14	7.52291e-13
SET3	9404.1	2521.99	16286.2	6.45768	2.69102	1.4964e-14	1.00388e-12
SOD1	6536.6	1760.49	11312.7	6.4259	2.6839	2.42876e-13	1.31766e-11
EXG2	553.442	150.28	956.604	6.36547	2.67027	6.31805e-05	0.000649395
FAS1	21685.1	5953.43	37416.8	6.28492	2.65189	1.2342e-15	8.75018e-14
PGA54	3866.61	1069.98	6663.25	6.22747	2.63865	8.06903e-14	4.74931e-12
ASR1	78134.2	21796.3	134472	6.1695	2.62515	2.29276e-13	1.25478e-11
PLB4.5	2546.73	711.45	4382.01	6.15926	2.62276	1.14889e-11	5.04785e-10
orf19.2691	4183.45	1169.99	7196.9	6.15126	2.62088	2.03723e-13	1.1248e-11
GDH3	3460.65	969.373	5951.93	6.13998	2.61823	1.02231e-11	4.55586e-10
ERG3	4966.05	1397.55	8534.56	6.1068	2.61042	3.39066e-11	1.39173e-09
orf19.4301	985.998	279.294	1692.7	6.06065	2.59947	2.21049e-09	6.63041e-08
orf19.5517	229.902	65.2069	394.598	6.05147	2.59729	8.24387e-05	0.000821621
orf19.2836	341.454	97.6572	585.25	5.9929	2.58325	3.88873e-06	5.46953e-05
DDI1	8856.14	2546.11	15166.2	5.95661	2.57449	5.07342e-14	3.22991e-12
orf19.1865	7123	2054.82	12191.2	5.93298	2.56876	3.52605e-13	1.84866e-11
ALS2	9549.14	2797.3	16301	5.8274	2.54285	5.51348e-11	2.19099e-09
orf19.6184	2056.08	603.401	3508.77	5.81498	2.53977	4.92545e-12	2.31052e-10
MET15	6800.82	1999.22	11602.4	5.80347	2.53692	1.01906e-12	5.04598e-11
FRE9	347.077	102.13	592.025	5.79678	2.53525	7.35679e-06	9.60231e-05
orf19.2452	1433.63	425.042	2442.21	5.74583	2.52251	2.63309e-09	7.82279e-08
ALP1	1747.85	518.611	2977.1	5.74052	2.52118	3.98811e-10	1.34496e-08
GPD2	1575.03	468.372	2681.69	5.72556	2.51742	1.29708e-09	4.00619e-08
DOG1	901.428	269.064	1533.79	5.70048	2.51108	1.23629e-08	3.3104e-07
OAC1	119.612	35.8416	203.383	5.67451	2.5045	0.00458335	0.0242335
GAR1	3841.43	1151.95	6530.91	5.66945	2.50321	9.13363e-13	4.59554e-11
orf19.4789	93.5753	28.1088	159.042	5.65808	2.50031	0.00780262	0.0366846
ACC1	11034.3	3327.7	18740.9	5.63178	2.49359	7.07763e-14	4.28712e-12
NRM1	2070.05	625.26	3514.84	5.6214	2.49093	2.33839e-10	8.1962e-09
orf19.5777	455.237	139.509	770.964	5.52628	2.46631	0.00266919	0.0156366
orf19.7329	12379.2	3795.96	20962.5	5.52231	2.46527	1.19335e-11	5.20652e-10
orf19.7152	9502.05	2938.03	16066.1	5.46831	2.45109	3.13333e-13	1.68525e-11
HAK1	188.392	58.2774	318.507	5.46537	2.45032	0.000459739	0.00357213
CHT2	1621.22	511.197	2731.23	5.34282	2.4176	4.6109e-10	1.5218e-08
MVD	16691.9	5270.28	28113.6	5.33436	2.41531	1.46511e-13	8.30985e-12
PFK2	51739.4	16401.7	87077.2	5.30904	2.40845	5.70973e-14	3.49245e-12
SVF1	4099.49	1300.09	6898.89	5.30645	2.40775	2.22666e-11	9.32357e-10
orf19.711	2856.08	908.081	4804.08	5.29036	2.40337	5.99106e-11	2.35083e-09
orf19.1765	384.934	122.781	647.087	5.27027	2.39788	4.00532e-05	0.000437639
GUT2	1384.39	442.292	2326.49	5.26007	2.39508	6.1085e-09	1.70608e-07
NAG3	1340.17	428.797	2251.53	5.25081	2.39254	1.36828e-10	5.02159e-09
orf19.6532	140.786	45.0497	236.522	5.25025	2.39238	0.00147656	0.00961615
RBR2	711.446	229.647	1193.25	5.19601	2.3774	1.15683e-07	2.43832e-06
TRR1	3867.04	1251.71	6482.37	5.1788	2.37262	3.13954e-10	1.0882e-08
orf19.2269	824.631	267.316	1381.95	5.16972	2.37009	1.20939e-06	1.93969e-05
ECM18	103.462	33.5975	173.327	5.15893	2.36707	0.00512659	0.0263033
FAS2	17063.7	5552.39	28575	5.14643	2.36357	4.88735e-13	2.47904e-11
orf19.1146	267.643	87.6365	447.65	5.10803	2.35277	9.03464e-05	0.000894716
ALS3	23179.5	7622.18	38736.9	5.08212	2.34543	9.56671e-13	4.77494e-11
RIM8	7334.72	2417.79	12251.7	5.0673	2.34122	2.92134e-11	1.21508e-09
FLU1	941.522	310.622	1572.42	5.06217	2.33976	6.86201e-08	1.529e-06
orf19.4550	974.062	324.5	1623.62	5.00346	2.32293	3.11874e-08	7.5418e-07
orf19.1391	217.734	72.5519	362.916	5.00216	2.32255	0.000935347	0.00650572
SWE1	972.441	324.44	1620.44	4.99458	2.32036	1.16342e-07	2.44397e-06
orf19.3051	5364.03	1793.23	8934.84	4.98255	2.31689	7.63467e-11	2.92225e-09
MET16	500.242	167.38	833.103	4.97731	2.31537	2.022e-05	0.000234922
RPP0	14038.5	4699.63	23377.4	4.97431	2.3145	4.69268e-11	1.88888e-09
orf19.416	190.161	64.0004	316.321	4.94248	2.30524	0.000778834	0.00559342
orf19.6180	1804.54	609.725	2999.36	4.9192	2.29842	1.61426e-10	5.85545e-09
THI13	2316.81	785.13	3848.48	4.90171	2.29329	2.33516e-09	6.97085e-08
PTP1	3805.65	1294.89	6316.41	4.87794	2.28627	3.19166e-11	1.31872e-09
CDC20	1540.04	526.141	2553.94	4.85409	2.2792	3.95749e-09	1.16466e-07
RCT1	182202	62313.1	302091	4.84796	2.27738	1.07157e-13	6.13353e-12
orf19.4530.1	44164.8	15128.6	73201	4.83858	2.27459	6.49631e-12	3.00226e-10
orf19.6658	3521.8	1213.15	5830.45	4.80603	2.26484	4.63443e-10	1.5218e-08
orf19.7260	6250.63	2154.72	10346.5	4.80181	2.26358	3.48001e-11	1.41907e-09
RPL2	49693.6	17193.1	82194.1	4.78063	2.2572	5.49684e-12	2.55931e-10
FGR50	285.248	99.2044	471.291	4.75071	2.24814	0.00011571	0.00110216
PMI1	2437.57	852.628	4022.52	4.71779	2.23811	1.07094e-08	2.89246e-07
orf19.4906	5436.86	1913.34	8960.38	4.68311	2.22747	2.00938e-10	7.12302e-09
FAD3	249.374	87.8208	410.928	4.67916	2.22625	0.000316602	0.00260591
ENO1	327691	115936	539447	4.65297	2.21815	3.41119e-10	1.17583e-08
orf19.3083	4166.74	1479.28	6854.19	4.63345	2.21209	7.59213e-11	2.92225e-09
HIS1	3106.12	1108.95	5103.3	4.60192	2.20224	5.45253e-09	1.53929e-07
FET34	10949.3	3910.15	17988.4	4.60044	2.20177	1.0713e-11	4.74032e-10
PGK1	163106	58316.6	267895	4.5938	2.19969	1.30429e-10	4.81507e-09
ERG10	7875.54	2841.15	12909.9	4.5439	2.18393	4.43199e-10	1.47081e-08
orf19.3156	1439.34	522.303	2356.38	4.51151	2.17361	6.12134e-09	1.70608e-07
PDR17	1076.39	391.647	1761.13	4.49673	2.16888	4.82753e-07	8.75552e-06
CCT8	18913.6	6897.42	30929.7	4.48424	2.16486	5.88438e-11	2.32359e-09
TRP4	1909.41	696.823	3121.99	4.48032	2.1636	7.16827e-09	1.97889e-07
RPP2B	10091.8	3699.99	16483.6	4.45504	2.15544	4.27037e-10	1.42582e-08
DDR48	79518.2	29173.2	129863	4.45145	2.15428	3.44662e-10	1.18151e-08
orf19.5809	1687.44	619.195	2755.68	4.45043	2.15394	1.19173e-08	3.20484e-07
orf19.1589.1	439.588	161.405	717.77	4.44702	2.15284	1.00538e-05	0.000125702
YCP4	7057.27	2604.26	11510.3	4.41979	2.14398	4.11847e-09	1.20071e-07
MIT1	4248.69	1576.14	6921.23	4.39125	2.13463	1.30309e-08	3.45958e-07
RNR22	11064.8	4112.7	18016.9	4.38081	2.1312	1.70684e-09	5.19462e-08
ERG2	2208.69	822.146	3595.23	4.37299	2.12862	1.38301e-07	2.82904e-06
NDT80	6291.99	2358.97	10225	4.33453	2.11588	1.05184e-10	3.92961e-09
orf19.6883	10497.2	3951.75	17042.7	4.31269	2.10859	6.68448e-10	2.13869e-08
orf19.3988	994.101	375.726	1612.48	4.29163	2.10153	1.01958e-06	1.6784e-05
LAG1	1728.41	653.741	2803.08	4.28776	2.10022	1.31144e-07	2.7183e-06
RAS2	190.098	71.9113	308.284	4.28701	2.09997	0.00314279	0.0179231
SSA2	5847.52	2212.68	9482.36	4.28547	2.09945	3.2298e-08	7.75028e-07
NRG1	10858	4134.19	17581.8	4.25277	2.0884	6.61882e-10	2.1286e-08
MNN22	1754.02	667.953	2840.09	4.25193	2.08812	1.00522e-07	2.14779e-06
CRH11	4695.56	1793.92	7597.21	4.23499	2.08236	5.01183e-09	1.43435e-07
orf19.31	1225.58	468.332	1982.83	4.23381	2.08196	4.62747e-07	8.41715e-06
CDC21	1129.28	431.943	1826.62	4.22885	2.08027	2.37883e-06	3.54213e-05
MIH1	2657.31	1016.95	4297.66	4.22603	2.0793	7.59356e-09	2.08706e-07
orf19.7672	8651.32	3316.01	13986.6	4.21791	2.07653	3.10229e-10	1.08129e-08
PNG2	51180.4	19656.1	82704.7	4.20758	2.07299	4.77685e-09	1.3771e-07
RPL37B	19178.3	7370.11	30986.5	4.20435	2.07188	5.08268e-10	1.66025e-08
TUB1	8809.61	3394.49	14224.7	4.19054	2.06714	1.24215e-09	3.85562e-08
orf19.90	2545.82	982.523	4109.11	4.18221	2.06426	3.43642e-08	8.18314e-07
SEO1	221.529	85.5173	357.541	4.18092	2.06382	0.000901653	0.00630652
orf19.3516	364.822	142.079	587.565	4.13549	2.04806	0.000114077	0.00109328
orf19.5694	2072.66	808.717	3336.61	4.1258	2.04468	2.6573e-08	6.50154e-07
orf19.668	1296.34	507.189	2085.48	4.11184	2.03978	1.08003e-06	1.74391e-05
orf19.5345	10040.2	3929.43	16151	4.11028	2.03924	8.67857e-10	2.72088e-08
orf19.284	1078.81	422.474	1735.14	4.1071	2.03812	1.27385e-07	2.64918e-06
ARE2	6006.39	2352.65	9660.14	4.10608	2.03776	4.5269e-08	1.0578e-06
ERG26	1741.43	682.577	2800.29	4.10253	2.03651	1.01664e-06	1.6784e-05
NCP1	6052.21	2375.71	9728.71	4.09508	2.03389	1.43133e-08	3.76795e-07
ERG13	3884.54	1528.27	6240.82	4.0836	2.02984	8.26749e-08	1.80353e-06
HSL1	1462.92	578.967	2346.87	4.05354	2.01918	3.08707e-07	5.83644e-06
orf19.1948	2778.38	1099.85	4456.91	4.05229	2.01874	1.73126e-08	4.44498e-07
SYS1	2435.59	967.929	3903.26	4.03258	2.0117	5.2417e-09	1.49329e-07
orf19.6630	1504.33	598.32	2410.34	4.02851	2.01025	6.61131e-07	1.1426e-05
orf19.5730	1814.92	722.253	2907.59	4.02573	2.00925	7.07627e-08	1.56556e-06
orf19.1340	233.715	93.1499	374.279	4.01803	2.00649	0.00175957	0.010989
ARO2	2535.72	1012.7	4058.74	4.00784	2.00283	3.48935e-08	8.27758e-07
orf19.5210	924.853	369.371	1480.34	4.00772	2.00278	5.93813e-06	7.96731e-05
orf19.2278	5273.98	2106.5	8441.46	4.00735	2.00265	1.0739e-07	2.2712e-06
orf19.6526	871.968	349.215	1394.72	3.99388	1.99779	1.30325e-06	2.07423e-05
orf19.6717	1273.37	510.21	2036.52	3.99154	1.99695	2.08269e-07	4.08614e-06
CHS8	2359.74	945.857	3773.63	3.98964	1.99626	6.73561e-08	1.50622e-06
orf19.6929	579.397	232.481	926.314	3.98447	1.99439	3.53819e-05	0.000392091
PHO13	182.001	73.2272	290.776	3.97087	1.98945	0.00521882	0.0266887
HAP3	257.898	103.924	411.872	3.96321	1.98667	0.00203757	0.0124509
orf19.5525	3827.18	1544.01	6110.35	3.95746	1.98457	4.12355e-07	7.61148e-06
orf19.1917	2580.77	1043.22	4118.33	3.94773	1.98102	8.0633e-09	2.19681e-07
SOD5	650.833	263.744	1037.92	3.93534	1.97649	2.92256e-05	0.000329131
PGA63	16100	6525.11	25674.8	3.93477	1.97628	4.27356e-10	1.42582e-08
orf19.292	941.965	381.894	1502.04	3.93313	1.97568	3.46161e-07	6.50511e-06
RPS21	26193.5	10628.1	41758.9	3.9291	1.9742	2.69185e-09	7.95945e-08
RBE1	1693.18	690.33	2696.03	3.90542	1.96548	5.87655e-07	1.03228e-05
DUT1	1338.21	546.182	2130.24	3.90025	1.96357	1.01773e-06	1.6784e-05
orf19.2202	183.29	74.8275	291.752	3.89899	1.9631	0.0049051	0.0254812
CYB5	2677.51	1095.84	4259.19	3.8867	1.95855	1.02428e-06	1.68171e-05
orf19.1144	2541.33	1045.42	4037.23	3.86183	1.94929	3.65286e-08	8.60006e-07
orf19.7210	4775.93	1968.05	7583.82	3.85347	1.94616	4.61288e-08	1.07387e-06
orf19.7267	2632.16	1085.56	4178.77	3.84941	1.94464	1.18476e-07	2.48043e-06
CHS1	1668.4	689.23	2647.56	3.84134	1.94161	5.86471e-07	1.03228e-05
URA2	2332.63	965.854	3699.41	3.83019	1.93742	6.98951e-09	1.93811e-07
orf19.1913	1669.2	691.341	2647.07	3.82888	1.93692	6.26775e-08	1.40664e-06
LIG4	1316.87	546.039	2087.69	3.82335	1.93484	1.07596e-06	1.74391e-05
orf19.1946	1222.59	507.124	1938.05	3.82165	1.93419	3.98967e-06	5.56858e-05
EHT1	4827.58	2003.75	7651.41	3.81854	1.93302	2.46551e-07	4.76233e-06
PMA1	4864.46	2026.17	7702.75	3.80163	1.92662	1.30812e-05	0.000158473
orf19.3123.2	914.204	381.937	1446.47	3.7872	1.92113	1.90101e-06	2.92128e-05
MCD1	552.943	232.056	873.829	3.7656	1.91288	0.000129554	0.00121347
YDC1	3231.75	1366.23	5097.27	3.73089	1.89952	9.74304e-07	1.61667e-05
orf19.3259	2176.96	921.398	3432.52	3.72534	1.89737	6.16413e-07	1.07425e-05
IML2	2160.07	916.066	3404.08	3.71597	1.89374	6.88599e-07	1.18352e-05
TLO11	879.145	373.394	1384.9	3.70894	1.89101	6.30759e-06	8.40878e-05
RPP2A	6181.91	2643.6	9720.22	3.67688	1.87848	4.34367e-08	1.0188e-06
ERG27	2000.68	856.927	3144.43	3.66942	1.87555	4.53048e-06	6.25346e-05
GYP1	2655.66	1138.14	4173.19	3.66667	1.87447	1.34466e-07	2.75966e-06
GFA1	4321.67	1853.32	6790.03	3.66371	1.87331	9.37065e-08	2.02296e-06
TLO8	642.011	275.806	1008.22	3.65552	1.87008	9.7763e-06	0.000122725
WOR2	1065.95	458.521	1673.38	3.64952	1.86771	6.01919e-06	8.04526e-05
TLO13	3709.49	1596.4	5822.58	3.64731	1.86683	2.86317e-07	5.42958e-06
orf19.3418	244.976	105.778	384.175	3.63191	1.86073	0.00154854	0.0099704
PGA25	2893.8	1249.85	4537.76	3.63065	1.86023	9.50739e-08	2.03837e-06
orf19.7264	11471	4963.35	17978.7	3.62229	1.8569	7.80269e-09	2.13513e-07
orf19.6325.1	410.618	177.911	643.324	3.61599	1.85439	0.000318104	0.00260795
WSC4	7261.03	3148.96	11373.1	3.6117	1.85268	9.49165e-08	2.03837e-06
orf19.5693	6967.25	3022.2	10912.3	3.61071	1.85228	6.12536e-09	1.70608e-07
PDC11	138846	60433	217260	3.59505	1.84601	1.44795e-07	2.95221e-06
orf19.1034	2964.46	1293.75	4635.18	3.58275	1.84107	8.58182e-07	1.451e-05
GND1	48458	21149.6	75766.3	3.58239	1.84092	3.64295e-08	8.60006e-07
PGA52	12669	5531.76	19806.3	3.58048	1.84015	1.32089e-08	3.49197e-07
HPA2	581.9	254.211	909.588	3.57809	1.83919	5.53623e-05	0.00058149
orf19.2607	734.843	321.033	1148.65	3.57799	1.83915	9.24962e-05	0.000913108
CRP1	1873.26	819.413	2927.1	3.57219	1.83681	4.21828e-07	7.76338e-06
orf19.1395	2730.29	1194.89	4265.7	3.56996	1.83591	1.03848e-06	1.70055e-05
ERG7	5531.96	2423.14	8640.79	3.56595	1.83429	2.78417e-08	6.78532e-07
ARO8	11330.3	4975.92	17684.7	3.55407	1.82947	1.52783e-08	3.98833e-07
CYS3	7343.47	3238.9	11448	3.53455	1.82153	4.98775e-08	1.14829e-06
ASC1	18149.5	8018.08	28281	3.52715	1.8185	1.21798e-07	2.54145e-06
INT1	1142.25	504.953	1779.54	3.52417	1.81728	3.12274e-06	4.48913e-05
orf19.4749	2414.53	1069.1	3759.95	3.51693	1.81432	1.04325e-06	1.70388e-05
MPS1	1219.93	541.501	1898.36	3.50574	1.80972	2.31582e-06	3.46484e-05
RPP1B	3102.38	1377.23	4827.53	3.50525	1.80952	2.29323e-06	3.43929e-05
RDH54	1264.21	563.609	1964.82	3.48613	1.80163	8.62172e-07	1.45381e-05
CDC14	1076.93	480.572	1673.28	3.48185	1.79985	1.09566e-05	0.000135901
CTA26	9996.77	4467.25	15526.3	3.47559	1.79726	5.29065e-08	1.2091e-06
TDH3	840219	375639	1.3048e+06	3.47354	1.79641	1.05787e-07	2.24492e-06
orf19.6057	1504.38	674.524	2334.24	3.46058	1.79101	4.83283e-06	6.58342e-05
ARL3	2872.26	1290.4	4454.12	3.45172	1.78732	5.1087e-07	9.18535e-06
orf19.296	235.178	105.815	364.541	3.44507	1.78453	0.0012436	0.00828051
orf19.341	515.776	232.184	799.367	3.44281	1.78359	0.000239202	0.00203599
orf19.6414	2499.35	1126.98	3871.72	3.43548	1.78051	1.08173e-06	1.74391e-05
TLO5	2371.46	1072.13	3670.79	3.42382	1.77561	1.3567e-06	2.1538e-05
NPL3	3550.11	1607.86	5492.37	3.41596	1.77229	1.00928e-07	2.14911e-06
CYK3	296.743	134.518	458.968	3.41195	1.7706	0.00132334	0.00873687
orf19.6118	733.246	332.573	1133.92	3.40953	1.76957	0.000110594	0.00106153
orf19.5418	2847.22	1291.98	4402.47	3.40754	1.76873	5.63766e-07	1.00209e-05
KIP4	801.505	364.53	1238.48	3.39747	1.76446	3.27573e-05	0.000364951
orf19.3932.1	382.735	174.206	591.264	3.39404	1.763	0.00259171	0.0152832
orf19.2284	760.477	346.148	1174.81	3.39394	1.76296	0.000134495	0.00125241
FBA1	186917	85087.2	288746	3.39353	1.76279	2.65767e-07	5.10192e-06
orf19.5564	2015.48	917.667	3113.3	3.39262	1.7624	9.75416e-06	0.000122694
MSH6	1816.33	827.965	2804.7	3.38747	1.76021	1.75191e-06	2.73254e-05
SEC61	23114.6	10549.7	35679.5	3.38204	1.75789	1.5815e-08	4.10205e-07
orf19.6438	3831.64	1752.63	5910.64	3.37243	1.75379	1.49635e-07	3.02127e-06
RPS4A	17743.6	8120.73	27366.4	3.36994	1.75272	1.5155e-07	3.04165e-06
SGS1	1843.43	844.368	2842.48	3.3664	1.75121	1.80304e-06	2.79136e-05
CMK1	4672.68	2142.01	7203.35	3.36289	1.7497	9.54559e-07	1.58813e-05
orf19.2426	447.45	205.257	689.644	3.35991	1.74842	0.00105172	0.00717909
orf19.496	1053.27	483.266	1623.28	3.35897	1.74802	1.93382e-05	0.000226362
ILS1	7244.25	3324.05	11164.5	3.35869	1.7479	5.19698e-08	1.19206e-06
RNR21	7989.56	3671.55	12307.6	3.35214	1.74508	1.86779e-06	2.87732e-05
PRO1	3527.31	1622.42	5432.19	3.34821	1.74339	5.89026e-07	1.03228e-05
SAM4	1742.23	802.204	2682.26	3.34362	1.74141	2.96745e-05	0.000332984
ERG251	11794.9	5438.32	18151.4	3.33769	1.73885	1.7715e-06	2.7562e-05
IDP1	4295.58	1980.89	6610.26	3.33701	1.73855	5.75621e-07	1.02026e-05
orf19.7499	6549.86	3020.66	10079.1	3.3367	1.73842	1.53537e-07	3.07024e-06
orf19.2308	2866.16	1324.66	4407.66	3.3274	1.7344	7.73593e-06	9.99264e-05
SAH1	7426.09	3433.62	11418.6	3.32552	1.73358	3.9181e-07	7.25372e-06
orf19.6186	4297.9	1988.39	6607.41	3.323	1.73249	9.03658e-08	1.95761e-06
HET1	4993.2	2312.56	7673.85	3.31834	1.73046	1.39674e-06	2.21175e-05
orf19.7504	20646.3	9564.71	31727.9	3.31718	1.72996	2.46421e-07	4.76233e-06
TPS3	33317.5	15456.6	51178.4	3.3111	1.72731	2.10745e-08	5.32322e-07
ERG4	7676.17	3561.94	11790.4	3.31011	1.72688	7.09671e-07	1.21139e-05
THS1	11434	5308.4	17559.5	3.30788	1.72591	8.07626e-08	1.77422e-06
URA7	2204.59	1024.45	3384.72	3.30395	1.72419	2.11757e-06	3.20668e-05
orf19.6741	321.026	149.63	492.422	3.29092	1.71849	0.00160141	0.0102264
PGA11	288.43	134.502	442.359	3.28885	1.71758	0.00120998	0.00808207
ADH1	316273	147614	484932	3.28513	1.71595	9.32317e-07	1.55944e-05
ILV3	12654.6	5908.26	19400.9	3.28369	1.71532	5.48854e-08	1.2452e-06
DOA1	2499.54	1168	3831.07	3.28001	1.7137	4.19569e-06	5.84306e-05
orf19.4370	1811.51	849.492	2773.52	3.26492	1.70705	1.45242e-05	0.000173928
RPS21B	4122.44	1934.74	6310.14	3.2615	1.70553	4.96174e-06	6.74429e-05
orf19.281	641.567	301.18	981.954	3.26036	1.70503	6.91946e-05	0.000703103
SMF3	2530	1188.64	3871.36	3.25696	1.70353	2.74317e-06	3.99875e-05
FET31	741.493	348.502	1134.48	3.25531	1.7028	4.34929e-05	0.000469468
CRH12	2414.32	1134.98	3693.67	3.2544	1.70239	1.41775e-06	2.23932e-05
CWH8	1730.66	814.41	2646.91	3.2501	1.70048	2.91902e-05	0.000329131
UBA4	1739.27	819.729	2658.81	3.24353	1.69756	2.34206e-06	3.49572e-05
orf19.7243	1079.16	508.918	1649.4	3.241	1.69644	3.66265e-05	0.000404447
HAL22	1081.38	510.31	1652.45	3.23813	1.69516	2.46887e-05	0.000281082
FDH3	25279.6	11939.7	38619.4	3.23455	1.69357	2.79925e-07	5.32456e-06
RPL4B	22371.8	10567.2	34176.3	3.23419	1.6934	5.0752e-07	9.15149e-06
orf19.7404	3449.55	1629.75	5269.34	3.23322	1.69297	5.57125e-07	9.93115e-06
CDC48	22116.3	10473.8	33758.9	3.22319	1.68849	4.94522e-08	1.14271e-06
GST2	2172.58	1033.16	3312.01	3.20571	1.68064	4.69642e-05	0.000502835
orf19.5646	467.103	222.407	711.798	3.20043	1.67826	0.000739235	0.00535045
orf19.4358	3074.31	1464.47	4684.14	3.19852	1.67741	2.2711e-06	3.41431e-05
SRD1	856.787	408.306	1305.27	3.19679	1.67662	8.23201e-06	0.000105678
orf19.7261	29290.3	13968.7	44611.9	3.1937	1.67523	1.33024e-07	2.73907e-06
UBC4	16685.8	7957.66	25413.9	3.19365	1.6752	5.50873e-07	9.84783e-06
orf19.2796	509.335	243.499	775.17	3.18347	1.6706	0.00106993	0.00726814
CLG1	8859.99	4235.8	13484.2	3.18338	1.67056	5.19191e-05	0.000551828
orf19.6527	2424.29	1161.02	3687.56	3.17615	1.66728	2.07916e-06	3.15618e-05
UBI3	17554.5	8407.6	26701.5	3.17587	1.66715	1.07805e-06	1.74391e-05
orf19.6770	3444.88	1656.79	5232.96	3.15849	1.65923	4.79495e-06	6.5461e-05
orf19.6872	737.283	356.037	1118.53	3.14161	1.6515	0.000274334	0.00229433
BTS1	632.373	305.814	958.932	3.13567	1.64877	0.000684359	0.00502911
LAT1	7865.69	3804.33	11927.1	3.13512	1.64852	1.97223e-06	3.01587e-05
orf19.7538	1749.93	847.408	2652.46	3.13008	1.6462	4.26371e-06	5.89828e-05
orf19.2204.2	1941.31	940.784	2941.83	3.127	1.64478	9.70566e-06	0.000122331
GIN1	533.357	259.29	807.423	3.11398	1.63876	0.00267396	0.0156366
orf19.5216	218.023	106.018	330.028	3.11293	1.63828	0.0107952	0.0472971
ACS2	11780.8	5732.59	17829.1	3.11012	1.63697	1.81107e-06	2.79685e-05
FRP1	12369.3	6034.33	18704.3	3.09965	1.6321	2.77975e-07	5.30364e-06
ECM29	1227.96	599.528	1856.39	3.09642	1.6306	1.13148e-05	0.000139512
orf19.5469	584.364	285.431	883.298	3.09462	1.62976	0.00302712	0.0174549
RAD53	1074.38	526.194	1622.56	3.08358	1.62461	5.91178e-05	0.000612685
MET10	1482.94	727.025	2238.86	3.07948	1.62269	3.61713e-05	0.000400129
VPS21	7098.02	3483.2	10712.8	3.07558	1.62086	1.27085e-06	2.02783e-05
orf19.5620	2101.71	1032.91	3170.52	3.06951	1.61801	0.000102689	0.000997938
orf19.1116	902.816	443.774	1361.86	3.06881	1.61768	0.000118146	0.00112194
RFX2	769.223	378.374	1160.07	3.06594	1.61633	7.10961e-05	0.000718233
orf19.6753	1079.48	531.769	1627.18	3.05994	1.6135	0.000194853	0.00170982
orf19.2731	269.164	133.155	405.174	3.04288	1.60544	0.00584748	0.029064
GDA1	1227.2	607.394	1847.01	3.04088	1.60449	0.000122189	0.00115506
RPS14B	16658.6	8251.27	25065.8	3.03782	1.60303	2.97001e-06	4.28932e-05
orf19.2286	3118.52	1546.04	4690.99	3.03419	1.60131	3.74214e-05	0.000411043
orf19.4846	390.363	193.539	587.186	3.03394	1.60119	0.0017161	0.0107714
TUB2	6222.29	3085.39	9359.2	3.0334	1.60093	2.68268e-06	3.92894e-05
IFU5	14506.7	7193.95	21819.5	3.03304	1.60076	3.62925e-07	6.75908e-06
RRN3	5247.74	2609.23	7886.26	3.02245	1.59572	7.32414e-07	1.2451e-05
HOM3	813.095	404.856	1221.33	3.01671	1.59298	0.000609983	0.00457965
RPL11	6411.14	3196.4	9625.89	3.01148	1.59047	7.99568e-06	0.000102856
ERG9	1051.33	524.52	1578.15	3.00874	1.58916	0.000450586	0.00352281
orf19.7567	1717.54	857.376	2577.71	3.0065	1.58809	3.53322e-05	0.000392091
orf19.3292	3490.61	1744.44	5236.78	3.00198	1.58592	5.49882e-06	7.42579e-05
orf19.4193	1443.38	722.399	2164.35	2.99606	1.58307	5.4142e-05	0.000570595
LEU2	3896.97	1953.53	5840.42	2.98968	1.57999	7.3257e-06	9.60231e-05
HEM1	6352.5	3187.12	9517.88	2.98636	1.57839	4.65665e-06	6.39931e-05
orf19.7269	11525.1	5797.95	17252.2	2.97558	1.57317	1.48788e-06	2.33826e-05
CDC5	2261.37	1137.88	3384.85	2.9747	1.57274	4.02626e-05	0.000438391
TRP5	3172.18	1603.77	4740.58	2.9559	1.5636	8.51153e-06	0.000108596
orf19.5438	782.819	396.105	1169.53	2.95259	1.56198	0.000446823	0.00350217
orf19.5692	2268	1148.02	3387.98	2.95115	1.56128	6.02202e-06	8.04526e-05
LCB2	2636.86	1335.81	3937.91	2.94797	1.55972	8.64876e-06	0.000110122
RNH35	298.31	151.13	445.489	2.94771	1.5596	0.00641874	0.0313598
SLR1	8253.83	4181.92	12325.7	2.94739	1.55944	0.00042379	0.0033342
CTA4	3057.66	1550.64	4564.68	2.94374	1.55765	1.34137e-05	0.000161847
orf19.6905	3642.97	1849.02	5436.93	2.94043	1.55603	1.32674e-05	0.000160417
RPL21A	17026.6	8649.49	25403.7	2.93702	1.55435	1.59169e-05	0.000190241
YHB4	541.139	275.112	807.166	2.93396	1.55285	0.000696093	0.00509136
orf19.1180	3054.89	1553.66	4556.12	2.93252	1.55214	3.8924e-06	5.46953e-05
orf19.95	350.285	178.361	522.209	2.92782	1.54983	0.00708981	0.0339653
RAD10	623.797	317.748	929.845	2.92636	1.54911	0.001023	0.00700605
ACE2	3372.73	1719.74	5025.71	2.92237	1.54714	1.944e-05	0.000227128
orf19.4972	663.793	338.925	988.661	2.91705	1.54451	0.000148939	0.00136651
SOD6	1163.48	594.183	1732.77	2.91623	1.5441	0.000251925	0.00212687
TLO7	1072.59	548.343	1596.83	2.9121	1.54206	7.5438e-05	0.000757903
PMT6	4039.17	2074.75	6003.59	2.89365	1.53289	6.36859e-06	8.46913e-05
PGI1	49283.6	25351.4	73215.7	2.88803	1.53009	6.38001e-06	8.46913e-05
SLD1	4566.66	2350.04	6783.28	2.88645	1.5293	4.50392e-05	0.000483648
ASN1	7521.41	3877.87	11164.9	2.87914	1.52564	1.0785e-05	0.000134039
RPS22A	7171.82	3698.32	10645.3	2.87842	1.52528	1.04093e-05	0.000129887
orf19.2146	2731.69	1409.47	4053.91	2.87619	1.52416	1.81762e-05	0.000214775
orf19.4055	162	83.6047	240.394	2.87537	1.52375	0.0110719	0.0483059
orf19.7263	8565.23	4429.45	12701	2.8674	1.51974	1.46101e-06	2.30184e-05
orf19.4280	1399.97	724.044	2075.9	2.86709	1.51959	0.000391351	0.00310641
LYS4	1473.95	765.324	2182.57	2.85183	1.51189	6.38806e-05	0.00065513
orf19.5246	1965.99	1020.88	2911.1	2.85157	1.51176	0.000129164	0.00121181
orf19.372	2347.12	1220.39	3473.86	2.84652	1.5092	3.19636e-05	0.000356746
NTH1	1026.42	533.901	1518.94	2.84499	1.50842	0.000317446	0.00260598
ACO2	3535.8	1839.82	5231.78	2.84364	1.50774	7.66418e-06	9.94575e-05
orf19.1887	2145.58	1117.44	3173.72	2.84017	1.50598	3.1927e-05	0.000356746
HIS5	1194.39	622.172	1766.6	2.83941	1.50559	0.000174041	0.00155788
ARO4	7240.55	3773.68	10707.4	2.83739	1.50457	7.631e-06	9.93942e-05
orf19.364	7338.37	3827.07	10849.7	2.83498	1.50334	1.17693e-05	0.000144244
RCA1	5344.65	2788.09	7901.21	2.83391	1.50279	5.07693e-06	6.87093e-05
GUK1	385.348	201.112	569.584	2.83218	1.50191	0.0107697	0.0472188
CDC13	1098.48	574.591	1622.36	2.82351	1.49749	0.000336003	0.00274029
RPS10	16736.8	8794.71	24678.9	2.80611	1.48857	1.17911e-05	0.000144244
orf19.55	668.074	351.176	984.972	2.80478	1.48789	0.00242208	0.0144055
orf19.1265	691.123	363.467	1018.78	2.80295	1.48694	0.00101286	0.00695957
orf19.4376	509.739	268.351	751.128	2.79905	1.48494	0.00330323	0.0186675
RPS8A	19885.2	10473	29297.4	2.79741	1.48409	1.27605e-05	0.00015519
orf19.204	1051.23	554.043	1548.43	2.79478	1.48273	0.00033404	0.00272785
TEF1	38744.7	20452.5	57036.9	2.78875	1.47962	2.87651e-06	4.18335e-05
TRP1	2893.67	1529.47	4257.88	2.7839	1.47711	1.13643e-05	0.000139693
YDJ1	7178.88	3794.71	10563	2.78362	1.47696	1.07076e-05	0.000133342
SPF1	2935.9	1553.41	4318.4	2.77995	1.47506	1.98824e-05	0.000231429
orf19.5892	2668.05	1412.96	3923.13	2.77653	1.47328	1.94808e-05	0.000227179
MTS1	5503.26	2914.55	8091.96	2.7764	1.47322	4.37523e-05	0.000470704
TLO16	1292.59	685.667	1899.52	2.77032	1.47005	0.000137906	0.00128035
TEF2	35349.2	18757.4	51941	2.7691	1.46942	6.85678e-06	9.04428e-05
CPA1	529.26	281.016	777.505	2.76677	1.4682	0.00452529	0.0240283
NOP1	3467.44	1845.25	5089.64	2.75824	1.46375	2.54827e-05	0.000289593
orf19.6103	197.585	105.172	289.999	2.75738	1.4633	0.00683959	0.0331563
orf19.7459	5641.59	3003.38	8279.8	2.75683	1.46301	8.2834e-05	0.000822932
orf19.1177	1528.81	814.852	2242.78	2.75237	1.46068	0.000163244	0.0014825
orf19.4046	3112.42	1660.32	4564.52	2.74919	1.459	8.48948e-06	0.000108537
orf19.7645	2677.08	1428.65	3925.5	2.7477	1.45822	1.34375e-05	0.000161847
orf19.5698	9231.94	4936.03	13527.9	2.74064	1.45451	7.05463e-06	9.28562e-05
orf19.5422	257.64	137.828	377.452	2.73857	1.45342	0.00867244	0.0395811
orf19.3815	1748.9	935.942	2561.86	2.7372	1.4527	0.000121284	0.00114824
RPL18	15830.4	8472.68	23188.1	2.73681	1.45249	2.15977e-05	0.000249072
orf19.1351	307.552	164.699	450.405	2.73472	1.45139	0.00903196	0.0409366
RPL12	13672.1	7322.22	20021.9	2.73441	1.45123	5.22369e-05	0.000554262
CYP5	14921.4	8022.19	21820.6	2.72004	1.44363	2.66519e-06	3.91249e-05
RPL3	20083.9	10799.9	29367.9	2.71928	1.44322	2.45099e-05	0.000279557
orf19.5090	874.417	470.382	1278.45	2.7179	1.44249	0.00055605	0.00422043
RPS16A	17803.8	9578.39	26029.2	2.7175	1.44228	5.06774e-05	0.00053955
orf19.5393	1519.83	818.024	2221.63	2.71585	1.4414	0.000205645	0.00179193
SER33	4727.83	2546.17	6909.49	2.71368	1.44025	0.000101421	0.000988693
TIF34	7066.46	3814.92	10318	2.70464	1.43544	1.89027e-05	0.000222517
PIN3	19165.5	10374.2	27956.8	2.69483	1.4302	5.77411e-06	7.78071e-05
orf19.417	755.08	409.251	1100.91	2.69005	1.42764	0.0010188	0.00699265
orf19.7123	15476.1	8401.68	22550.5	2.68405	1.42441	7.34801e-06	9.60231e-05
FCY23	679.484	369.306	989.663	2.67979	1.42212	0.001494	0.00970947
orf19.2742	519.682	282.714	756.65	2.67638	1.42028	0.00078502	0.00562312
orf19.4940	1570.39	854.845	2285.94	2.6741	1.41905	0.000122997	0.00115918
orf19.7380	1035.88	564.043	1507.73	2.67307	1.4185	0.000173236	0.00155364
orf19.374	9214.9	5020.06	13409.7	2.67123	1.4175	0.000365153	0.00292827
orf19.6992	669.016	364.892	973.14	2.66693	1.41518	0.00279114	0.0162141
THR1	620.908	339.102	902.714	2.66207	1.41255	0.00561551	0.0282314
SOL3	1638.38	897.596	2379.17	2.6506	1.40632	0.000394629	0.00312448
HEM15	4461.05	2446.1	6475.99	2.64747	1.40461	4.01706e-05	0.000438155
RPL6	17558.5	9637.58	25479.3	2.64375	1.40258	8.20679e-05	0.000819235
HSP30	716.759	393.975	1039.54	2.6386	1.39977	0.00151242	0.00977821
SDH4	1343.49	738.897	1948.08	2.63647	1.39861	0.000188473	0.00166086
orf19.1637	1769.44	973.704	2565.17	2.63444	1.3975	0.000114493	0.00109559
GCA2	3878.21	2136.74	5619.69	2.63003	1.39508	4.37583e-05	0.000470704
orf19.2965	5200.07	2868.99	7531.15	2.62502	1.39233	7.52226e-05	0.000756958
RPP1A	6747.09	3722.89	9771.28	2.62464	1.39212	0.000149524	0.00136987
HCM1	887.181	489.881	1284.48	2.62203	1.39068	0.000309055	0.00254932
orf19.280	252.062	139.219	364.904	2.62107	1.39016	0.00424717	0.0229222
YTH1	3633.26	2007.45	5259.07	2.61978	1.38945	7.1144e-05	0.000718233
orf19.4346	5281.87	2919.3	7644.44	2.61859	1.38879	1.11317e-05	0.000137787
ECM17	3878.91	2149.64	5608.18	2.60889	1.38344	5.85938e-05	0.000609278
RPO21	12683.7	7031.98	18335.4	2.60743	1.38263	0.000670251	0.00494875
ERO1	5926.85	3286.24	8567.45	2.60707	1.38243	0.00010542	0.0010213
orf19.6177	1208.22	671.504	1744.93	2.59854	1.3777	0.000615041	0.00460653
TSR1	2644.44	1470.95	3817.94	2.59557	1.37605	6.27425e-05	0.000647026
orf19.6055	1179.51	656.382	1702.65	2.59398	1.37517	0.000550832	0.00419102
orf19.4897	1212.61	674.804	1750.42	2.59396	1.37516	0.00104096	0.00711341
orf19.344	933.9	520.273	1347.53	2.59003	1.37297	0.00117792	0.0079022
GOR1	1616.27	901.402	2331.13	2.58612	1.37079	0.000152281	0.00139134
orf19.5281	5108.24	2852.09	7364.39	2.5821	1.36854	5.8395e-05	0.000608225
orf19.967	1753.75	980.068	2527.42	2.57882	1.36671	9.81644e-05	0.000961456
orf19.6559	2664.36	1489.49	3839.22	2.57753	1.36599	0.000168095	0.00151992
orf19.6119	827.027	462.79	1191.26	2.57409	1.36407	0.00227715	0.0137586
orf19.5813	2433.35	1362.03	3504.67	2.57313	1.36352	0.000243906	0.00207038
SEC12	4469.62	2501.84	6437.41	2.57307	1.36349	6.67018e-05	0.000679988
XYL2	153252	85869.4	220634	2.56942	1.36144	0.0010245	0.00700859
orf19.6860	2606.03	1460.41	3751.65	2.5689	1.36115	0.000240082	0.00204069
ASH1	2881.77	1615.12	4148.43	2.5685	1.36092	3.48396e-05	0.000387459
orf19.5605	5525.55	3098.95	7952.14	2.56608	1.35956	0.000219929	0.0018926
CDC46	1813.2	1017.14	2609.25	2.56528	1.35912	0.000255753	0.00215337
GLY1	5247.39	2945.58	7549.21	2.5629	1.35777	0.000117104	0.00111374
HOM2	3175.18	1783.53	4566.83	2.56056	1.35646	0.000236574	0.00201913
orf19.410.3	1848.11	1039.03	2657.2	2.55738	1.35467	0.00135984	0.00895437
orf19.1889	1711.57	962.957	2460.19	2.55483	1.35323	0.000309318	0.00254932
orf19.6219	1533.21	863.197	2203.22	2.5524	1.35185	0.000296566	0.00245394
orf19.6882.1	8124.59	4583.25	11665.9	2.54534	1.34786	0.000386575	0.00308221
orf19.5269	876.745	495.537	1257.95	2.53856	1.34401	0.00151231	0.00977821
orf19.7670	11976.7	6770.12	17183.4	2.53812	1.34376	2.32243e-05	0.000265865
orf19.5535	2686.39	1518.99	3853.78	2.53706	1.34316	0.000152314	0.00139134
MIS11	4816.25	2724.29	6908.21	2.53578	1.34243	9.64754e-05	0.000950884
orf19.2527	537.572	304.549	770.595	2.53028	1.3393	0.00364936	0.020347
orf19.3140.1	2045.66	1159.06	2932.25	2.52985	1.33905	0.000620575	0.00463685
NPR1	2765.8	1567.36	3964.25	2.52926	1.33871	4.04317e-05	0.000439466
orf19.3124	2655.74	1505.31	3806.17	2.5285	1.33828	0.000187404	0.00165377
GSY1	19914.7	11288.9	28540.4	2.52817	1.3381	3.99727e-05	0.000437525
orf19.6668	3211.51	1825.11	4597.9	2.51924	1.33299	0.000404558	0.00319095
orf19.2988	4622.73	2627.25	6618.2	2.51906	1.33288	0.000124529	0.00117185
SLP2	2850.08	1626.1	4074.05	2.50542	1.32505	0.000692158	0.00508044
RCH1	807.501	460.803	1154.2	2.50476	1.32467	0.00120775	0.00807629
orf19.5321	2080.32	1188.15	2972.5	2.50179	1.32296	0.000139639	0.00129068
RPL23A	11031.7	6300.64	15762.8	2.50178	1.32295	9.92869e-05	0.000970927
orf19.6396	3724.74	2127.54	5321.94	2.50146	1.32277	0.000695415	0.00509136
FTR1	2735.39	1562.98	3907.8	2.50023	1.32206	9.71245e-05	0.000952767
SUI3	3699.68	2118.5	5280.85	2.49273	1.31772	8.10625e-05	0.000810495
TCP1	3267.34	1871.21	4663.46	2.49221	1.31743	0.000127033	0.00119361
GLC3	4427.7	2541.59	6313.81	2.48419	1.31278	0.000201992	0.0017675
GIN4	2064.45	1186.26	2942.64	2.4806	1.31069	0.000616797	0.00461415
orf19.1654	1783.91	1025.57	2542.24	2.47885	1.30967	0.00171457	0.0107714
RPL5	17251.9	9922.64	24581.2	2.47729	1.30876	0.000162777	0.00148042
RPS25B	16860.8	9708.44	24013.1	2.47343	1.30651	0.000173318	0.00155364
PGA62	290412	167236	413589	2.4731	1.30632	4.30481e-05	0.000465472
IDI1	2277.63	1311.69	3243.58	2.47282	1.30616	0.000789051	0.00564552
orf19.5365.1	804.154	463.273	1145.03	2.47162	1.30546	0.0133473	0.0556644
IQG1	1158.63	667.938	1649.32	2.46927	1.30408	0.000611526	0.00458571
orf19.7052	1976.73	1141.34	2812.12	2.46388	1.30093	0.000143692	0.00132421
orf19.5934	805.757	465.66	1145.85	2.46071	1.29907	0.00158641	0.0101722
orf19.676	3347.95	1937.49	4758.4	2.45597	1.29629	0.000264607	0.00221595
PDA1	18442.7	10699.7	26185.7	2.44734	1.29121	0.000129729	0.00121347
ACF2	1113.87	646.977	1580.76	2.44331	1.28883	0.00163319	0.0103819
orf19.6758	423.216	245.843	600.588	2.44297	1.28864	0.0126871	0.0535191
orf19.7091	846.636	491.871	1201.4	2.44251	1.28836	0.00136059	0.00895437
orf19.4609	5331.76	3100.36	7563.15	2.43945	1.28655	0.000293497	0.00243728
orf19.2191	549.21	319.59	778.831	2.43697	1.28509	0.00416746	0.0225897
WRS1	1636.13	953.963	2318.31	2.43019	1.28107	0.00171599	0.0107714
AUR1	1199.52	699.869	1699.17	2.42783	1.27967	0.00112448	0.00757248
OSM1	27415.2	15997.9	38832.5	2.42735	1.27938	0.000164472	0.00149148
orf19.733	2292.74	1338.31	3247.17	2.42632	1.27877	0.000389855	0.00309848
orf19.3325	11602.3	6779.39	16425.2	2.42281	1.27668	4.12832e-05	0.000447941
orf19.2372	6025.92	3525.52	8526.32	2.41845	1.27409	0.00453471	0.0240374
CNT	3595.76	2104.44	5087.08	2.4173	1.2734	0.0005347	0.00409324
orf19.6896	472.518	276.569	668.468	2.41701	1.27322	0.00420607	0.0227397
orf19.4170	519.189	304.121	734.258	2.41436	1.27164	0.00471381	0.0246724
orf19.2335	1802.32	1057.1	2547.54	2.40994	1.269	0.00106502	0.00725398
GDB1	6869.04	4030.93	9707.15	2.40817	1.26794	5.88314e-05	0.000610731
PFK1	22734.9	13342.2	32127.6	2.40797	1.26782	6.54934e-05	0.000668956
orf19.9	662.158	388.739	935.577	2.4067	1.26706	0.00194493	0.0119551
orf19.5683	4464.05	2622.85	6305.25	2.40397	1.26542	8.0783e-05	0.000808997
orf19.5365	1678.37	986.319	2370.42	2.4033	1.26502	0.000340239	0.002764
SBA1	4116.13	2420.4	5811.85	2.4012	1.26375	0.000171203	0.00154355
LYS22	956.843	562.671	1351.02	2.40108	1.26368	0.00843471	0.0388084
FGR34	2321.81	1365.96	3277.66	2.39953	1.26275	0.00054246	0.00413236
DYN1	818.838	481.933	1155.74	2.39814	1.26192	0.00419273	0.022707
KIP2	709.086	417.699	1000.47	2.3952	1.26015	0.00775529	0.0365098
RPS20	11007.8	6487.22	15528.4	2.39369	1.25924	0.000521086	0.00399884
MET13	3316	1955.78	4676.23	2.39098	1.2576	0.000167158	0.00151364
SMP3	748.352	441.598	1055.11	2.38929	1.25658	0.00338844	0.0190798
orf19.4597	1685.28	995.616	2374.94	2.38539	1.25423	0.00109794	0.00742956
YMC1	721.691	427.017	1016.36	2.38015	1.25105	0.00411985	0.0224095
RPL28	12818.3	7586.34	18050.3	2.37932	1.25055	0.00038682	0.00308221
orf19.6326	932.33	551.972	1312.69	2.37818	1.24986	0.000836459	0.00592357
orf19.317	2686.01	1590.84	3781.18	2.37685	1.24905	0.000317133	0.00260598
orf19.4043	16176.7	9591.54	22761.8	2.37311	1.24678	9.9671e-05	0.000973157
RPS27	8664.46	5139.92	12189	2.37144	1.24576	0.000704	0.00513114
SIW14	772.686	458.584	1086.79	2.36988	1.24481	0.0017694	0.0110393
FAV3	994.25	590.439	1398.06	2.36783	1.24357	0.000865224	0.00611071
orf19.2184	858.615	509.915	1207.32	2.36768	1.24348	0.00589761	0.0292722
PHO88	2009.2	1193.95	2824.44	2.36563	1.24223	0.00175565	0.0109754
orf19.1815	1707.96	1015.84	2400.08	2.36265	1.2404	0.00170158	0.0107438
BET2	1749.64	1041.28	2457.99	2.36054	1.23912	0.000805893	0.00575282
RPC10	918.37	546.8	1289.94	2.35907	1.23822	0.0042577	0.0229492
RPL15A	15595.8	9323.59	21868	2.34545	1.22986	0.00023436	0.00200298
orf19.2045	1608.33	964.281	2252.38	2.33582	1.22393	0.0016513	0.0104806
orf19.5541	1301.29	780.662	1821.92	2.33382	1.22269	0.000866773	0.00611071
orf19.6192	2231.97	1339.09	3124.85	2.33356	1.22253	0.000279864	0.00233432
orf19.2092	2219.47	1332.04	3106.91	2.33245	1.22185	0.000284775	0.00237211
DLD1	3130.46	1879.32	4381.6	2.33148	1.22125	0.000292559	0.0024337
orf19.5799	6938.28	4166.19	9710.36	2.33075	1.2208	0.00033885	0.00275631
MUC1	5708.59	3427.86	7989.32	2.3307	1.22077	0.000321488	0.00263223
TMA19	27308.4	16406.2	38210.5	2.32903	1.21973	0.000186804	0.00165081
MRF1	5649.22	3397.4	7901.04	2.32561	1.21761	0.000708352	0.00515684
orf19.6840	1114.51	672.309	1556.71	2.31547	1.21131	0.00492431	0.0255597
orf19.2892	1276.78	770.206	1783.35	2.31541	1.21127	0.00120737	0.00807629
orf19.5009	581.431	350.786	812.075	2.31502	1.21102	0.0102482	0.0454107
RPL16A	25676	15497.8	35854.2	2.3135	1.21008	0.000495623	0.00383171
SFL2	2759.32	1665.76	3852.89	2.31299	1.20976	0.000204064	0.00178313
SCW11	3938.63	2378.22	5499.03	2.31224	1.20929	0.00083513	0.00592088
orf19.2299	656.521	396.843	916.199	2.30872	1.20709	0.00379333	0.020981
ARF3	1123.88	679.346	1568.41	2.3087	1.20708	0.00268406	0.015665
orf19.1584	643.661	389.476	897.846	2.30527	1.20494	0.00531507	0.0270479
orf19.4342	905.282	547.935	1262.63	2.30434	1.20435	0.0043896	0.0234275
APM1	2614.76	1584.69	3644.83	2.30002	1.20165	0.00101287	0.00695957
SEC13	6080.98	3688.97	8472.99	2.29685	1.19965	0.000219017	0.00188736
MAE1	763.619	463.376	1063.86	2.2959	1.19906	0.00228408	0.0137818
PGA14	15590.2	9461.91	21718.6	2.29537	1.19873	0.000261934	0.00219652
orf19.2016	1191.03	722.866	1659.2	2.29531	1.19869	0.00617472	0.0303578
orf19.1393	537.237	326.725	747.75	2.28862	1.19448	0.0135895	0.0565232
SCS7	29569.5	17987.2	41151.8	2.28784	1.19398	0.00010178	0.000990651
PIR1	3246.87	1975.57	4518.17	2.28702	1.19347	0.000989941	0.00682458
FTH1	1066.4	649.067	1483.74	2.28596	1.1928	0.00564546	0.0283591
ATO2	12736.3	7754.16	17718.5	2.28503	1.19221	0.000371167	0.00296886
FGR6-10	455.233	277.231	633.236	2.28414	1.19165	0.0110249	0.0481685
SEC24	13626.1	8300.96	18951.3	2.28303	1.19095	0.000209105	0.0018096
ZCF34	3082.34	1877.79	4286.89	2.28295	1.1909	0.00465395	0.0244823
orf19.5369	7240.16	4413.66	10066.7	2.2808	1.18954	0.000346821	0.00281015
MLC1	769.267	469.271	1069.26	2.27856	1.18812	0.0140012	0.0580037
SHE3	1369.8	836.114	1903.5	2.2766	1.18688	0.00539823	0.0273059
ISC1	722.389	441.289	1003.49	2.27399	1.18523	0.00468173	0.0245869
MUP1	4082.54	2495.92	5669.16	2.27137	1.18356	0.000442313	0.00347555
orf19.4013	1825.92	1116.3	2535.53	2.27136	1.18356	0.00278929	0.0162141
MET2	5404.89	3304.6	7505.18	2.27113	1.18341	0.000255069	0.00215051
HTA1	3248.25	1987.39	4509.11	2.26887	1.18197	0.0017031	0.0107438
orf19.7531	6197.34	3794.39	8600.29	2.26658	1.18052	0.000348999	0.00281766
orf19.4805	821.471	503.298	1139.64	2.26435	1.1791	0.00846359	0.0388885
orf19.3714	863.951	529.804	1198.1	2.2614	1.17721	0.00362563	0.0202328
HMT1	1208.36	741.061	1675.66	2.26116	1.17706	0.00540079	0.0273059
DAM1	1149	704.924	1593.07	2.25992	1.17627	0.00229856	0.0138424
PEL1	1388.17	851.766	1924.58	2.25951	1.17601	0.00234907	0.014054
MUM2	4486.77	2757.18	6216.36	2.2546	1.17287	0.000354168	0.00285117
HHT21	4571.02	2809.51	6332.53	2.25396	1.17246	0.00252885	0.0149691
GCD11	4964.02	3052.07	6875.98	2.2529	1.17178	0.000735496	0.00532957
orf19.7108	8210	5049.85	11370.1	2.25158	1.17094	0.000225082	0.00192934
RAD16	2300.89	1415.42	3186.35	2.25117	1.17067	0.000880804	0.00618844
orf19.4912	2115.94	1301.85	2930.04	2.25068	1.17036	0.000678103	0.00500081
orf19.6601	3321.21	2043.66	4598.76	2.25026	1.17009	0.000723895	0.00525772
PGA7	27039.1	16640	37438.2	2.2499	1.16986	0.000410359	0.00323261
HEM2	3984.86	2453.98	5515.74	2.24767	1.16843	0.00077908	0.00559342
orf19.3787	637.229	392.72	881.738	2.24521	1.16685	0.00945927	0.0423968
GLN4	2765.91	1706.92	3824.9	2.24082	1.16402	0.000578523	0.00438191
FRS2	2934.04	1814.3	4053.79	2.23436	1.15986	0.00174595	0.0109258
orf19.7265	1786.52	1104.78	2468.25	2.23417	1.15974	0.00530181	0.027006
SSB1	40273.2	24906.1	55640.2	2.234	1.15963	0.000401827	0.00317341
RPA190	1382.83	856.143	1909.51	2.23036	1.15728	0.00107059	0.00726814
orf19.1189	7790.33	4827.26	10753.4	2.22764	1.15551	0.000238164	0.00202992
orf19.6220.4	5823.16	3608.42	8037.9	2.22754	1.15545	0.00201636	0.0123455
orf19.4014	1565.2	970.289	2160.11	2.22626	1.15462	0.00252342	0.0149512
TOP2	782.979	485.826	1080.13	2.22329	1.15269	0.00493504	0.0255941
orf19.6874	3174.53	1969.84	4379.21	2.22313	1.15259	0.00121121	0.00808207
DBF4	3244.16	2015.55	4472.78	2.21914	1.15	0.000625233	0.00466606
orf19.7060	1204.91	748.785	1661.03	2.2183	1.14945	0.00340978	0.0191746
YMC2	927.983	576.851	1279.12	2.21741	1.14888	0.00420337	0.0227397
IFF9	487.308	303.302	671.313	2.21335	1.14623	0.00988383	0.0439837
CDC60	4404.25	2742.28	6066.22	2.21211	1.14542	0.000507752	0.00391578
orf19.295	451.126	281.295	620.958	2.2075	1.14241	0.00797986	0.0373491
orf19.5184	8008.87	4996.55	11021.2	2.20576	1.14128	0.000293771	0.00243728
orf19.5136	1218.66	761.028	1676.29	2.20267	1.13925	0.0038827	0.0213429
orf19.4839	3848.32	2403.33	5293.3	2.20249	1.13913	0.000727792	0.00527988
HPT1	923.22	576.578	1269.86	2.20241	1.13908	0.00775406	0.0365098
RPS15	18325.7	11462.1	25189.2	2.19761	1.13593	0.00158187	0.0101536
orf19.7079	1434.76	897.45	1972.07	2.19741	1.13581	0.00231486	0.0139271
STP3	2333.61	1460.18	3207.03	2.19633	1.13509	0.0016079	0.0102574
ERG12	2786.05	1744.81	3827.29	2.19353	1.13325	0.00140999	0.00922108
orf19.4030	2150.27	1347.05	2953.49	2.19256	1.13261	0.00109991	0.00743479
orf19.2930	1483.94	929.939	2037.94	2.19147	1.1319	0.0056784	0.0284723
AKL1	5233.63	3282.91	7184.35	2.18841	1.12988	0.000497977	0.00384515
YCS4	1225.52	769.238	1681.8	2.18633	1.12851	0.00163409	0.0103819
YST1	10978.6	6892.27	15064.9	2.18577	1.12814	0.000993619	0.00684237
orf19.1675	1999.24	1255.35	2743.13	2.18516	1.12774	0.00157981	0.0101508
orf19.5619	2198.26	1383.31	3013.2	2.17825	1.12317	0.00407337	0.0222148
RAD51	1616.48	1018.33	2214.63	2.17477	1.12086	0.00227803	0.0137586
orf19.7322	1992.64	1256.38	2728.89	2.17202	1.11904	0.00834654	0.0385163
orf19.2125	5087.84	3210.67	6965.01	2.16933	1.11725	0.00317609	0.01808
orf19.7522	1919.09	1211.35	2626.84	2.16852	1.11671	0.0018812	0.0116436
orf19.7149	3442.92	2173.28	4712.57	2.16841	1.11664	0.000916741	0.00639414
HYR1	6542.18	4129.88	8954.49	2.16822	1.11651	0.00413217	0.0224374
MYO2	2016.08	1272.84	2759.33	2.16785	1.11626	0.00819972	0.0381777
orf19.3919.1	2858.04	1808.47	3907.62	2.16074	1.11152	0.00221361	0.0134346
orf19.6090	2024.2	1281.27	2767.12	2.15966	1.11081	0.00261745	0.0154059
POL1	1852.55	1172.7	2532.39	2.15945	1.11067	0.00127516	0.00846356
MRS4	1685.6	1067.71	2303.49	2.15741	1.1093	0.00140631	0.00920665
FRS1	4077.58	2582.92	5572.25	2.15735	1.10926	0.00198072	0.0121631
orf19.3264.1	15278.7	9679.49	20877.8	2.15691	1.10897	0.000723204	0.00525772
UBC8	4024.79	2551.42	5498.16	2.15494	1.10765	0.000654633	0.00485066
orf19.384	3830.54	2429.26	5231.83	2.15367	1.1068	0.00062875	0.00467833
orf19.2966	4627.96	2942.09	6313.84	2.14604	1.10168	0.00160028	0.0102264
orf19.1522	987.466	627.82	1347.11	2.1457	1.10145	0.00690701	0.0333794
HMG1	2895.24	1841.28	3949.19	2.1448	1.10085	0.000854336	0.00604331
orf19.3826	3304.91	2103.02	4506.8	2.14302	1.09964	0.00130931	0.00867172
SSZ1	8632.88	5494.7	11771.1	2.14226	1.09913	0.000970017	0.00669462
orf19.5680	2112.08	1344.53	2879.63	2.14174	1.09878	0.00124735	0.0082966
orf19.4409	775.874	494.353	1057.4	2.13895	1.0969	0.00728432	0.0347453
STT3	3288.43	2098.26	4478.61	2.13444	1.09386	0.00106951	0.00726814
orf19.1698	2769.25	1770.62	3767.88	2.12801	1.0895	0.000867782	0.00611071
RAD6	2131.87	1363.32	2900.42	2.12746	1.08913	0.00274627	0.0159832
orf19.52	1296.81	830.511	1763.1	2.12291	1.08604	0.00530251	0.027006
orf19.581	4106.81	2632.78	5580.84	2.11975	1.0839	0.0045347	0.0240374
orf19.2115	2020.1	1295.58	2744.62	2.11844	1.083	0.00181229	0.0112618
GLK1	33595	21556.1	45633.9	2.11698	1.08201	0.000778752	0.00559342
orf19.413	1373.43	881.647	1865.22	2.11561	1.08107	0.00515317	0.0263963
VID27	13452.2	8636.18	18268.1	2.1153	1.08086	0.005239	0.02677
orf19.4476	706.939	454.107	959.77	2.11353	1.07966	0.00916887	0.0413521
orf19.5987	708.679	455.426	961.931	2.11215	1.07872	0.00959392	0.0429078
orf19.727	628.219	404.538	851.899	2.10586	1.07441	0.0140715	0.058179
orf19.5527	1307.44	842.373	1772.5	2.10417	1.07325	0.00532711	0.027056
HGT8	1801.1	1160.95	2441.25	2.1028	1.07231	0.00198579	0.0121822
orf19.6205	2381.97	1536.1	3227.84	2.10132	1.0713	0.0018391	0.0114171
CDC47	3228.08	2082.07	4374.09	2.10083	1.07096	0.00154544	0.00996076
orf19.2533.1	1886.58	1217.67	2555.5	2.09868	1.06948	0.0043346	0.0231736
orf19.7285	3595.64	2322.47	4868.82	2.0964	1.06791	0.00308403	0.0176687
RPL43A	4539.22	2932.84	6145.61	2.09544	1.06726	0.00582882	0.0290232
orf19.1604	934.531	604.003	1265.06	2.09446	1.06658	0.012996	0.0545191
orf19.3080	4790.9	3096.72	6485.08	2.09418	1.06638	0.013208	0.0552312
DTD2	2801	1812.4	3789.61	2.09094	1.06415	0.00616528	0.0303578
orf19.1881	3144.61	2035.56	4253.66	2.08967	1.06328	0.00102295	0.00700605
orf19.2863.1	1256.22	814.008	1698.43	2.0865	1.06109	0.00543776	0.0274484
PMR1	2503.73	1623.78	3383.67	2.08383	1.05923	0.00150017	0.00973938
MTR2	1161.35	754.127	1568.58	2.08	1.05658	0.00636913	0.0311418
HHF1	4125.09	2679.06	5571.12	2.07951	1.05624	0.00703562	0.0338437
ORM1	4453.85	2892.8	6014.91	2.07927	1.05608	0.00222903	0.013515
GLK4	8995.77	5845.19	12146.3	2.07801	1.0552	0.00179842	0.0111868
TYS1	3050.92	1984.17	4117.67	2.07526	1.05329	0.00341338	0.0191746
VMA11	2456.64	1597.75	3315.53	2.07512	1.05319	0.00307807	0.0176524
PMT1	3083.65	2006	4161.3	2.07443	1.05272	0.00387915	0.0213422
OYE32	2522.11	1641.14	3403.08	2.07361	1.05214	0.00378383	0.020947
PMT4	6478.58	4218.49	8738.68	2.07152	1.05069	0.00162154	0.0103338
GPH1	30898.5	20122.3	41674.7	2.07107	1.05038	0.00386797	0.0212994
PRE9	2550.46	1661.53	3439.4	2.07002	1.04965	0.00422252	0.0228089
orf19.7274	1274.47	830.459	1718.49	2.06932	1.04916	0.00362131	0.0202268
FLC3	1074.36	700.162	1448.56	2.06889	1.04886	0.00921544	0.0414828
SAP10	869.394	567.218	1171.57	2.06546	1.04647	0.00539421	0.0273059
orf19.7100	1165.06	760.604	1569.51	2.0635	1.0451	0.00592276	0.0293503
PMT2	7639.2	4990.69	10287.7	2.06138	1.04361	0.00168237	0.0106523
orf19.7632	913.922	597.28	1230.56	2.06028	1.04284	0.0110903	0.0483128
RPS23A	21290	13913.8	28666.3	2.06028	1.04284	0.00412757	0.022432
orf19.511	1148.1	750.404	1545.79	2.05995	1.04261	0.0113722	0.0491233
orf19.7328	3233.31	2113.92	4352.71	2.05907	1.04199	0.00502604	0.0258725
orf19.6411	3547.79	2320.21	4775.38	2.05817	1.04136	0.00267418	0.0156366
orf19.3438	1283.35	840.736	1725.96	2.05291	1.03767	0.00497729	0.0256909
orf19.1075.1	4989.16	3270.35	6707.97	2.05115	1.03643	0.0030604	0.017598
GAP4	29533.2	19368.8	39697.6	2.04956	1.03532	0.000810929	0.00578215
ZCF27	1661.59	1089.76	2233.41	2.04945	1.03524	0.00428615	0.0230132
TPK2	7317.52	4801.3	9833.75	2.04814	1.03432	0.000867481	0.00611071
orf19.3354	4799.23	3149.23	6449.22	2.04787	1.03412	0.00209005	0.0127591
ARC1	2663.53	1748.02	3579.04	2.04748	1.03385	0.00626652	0.0307365
orf19.5684	2892.09	1900.27	3883.9	2.04386	1.0313	0.00296541	0.0171466
orf19.5941	3430.76	2254.58	4606.94	2.04337	1.03095	0.00190039	0.0117392
orf19.7271	3605.16	2369.76	4840.56	2.04263	1.03043	0.00497842	0.0256909
TLO1	4747.88	3122.61	6373.15	2.04097	1.02925	0.00147624	0.00961615
orf19.7166	1709.1	1124.43	2293.78	2.03996	1.02854	0.00443487	0.0236489
orf19.6654	1048.74	689.974	1407.5	2.03993	1.02852	0.00633478	0.0309982
orf19.6400	1342.72	883.606	1801.84	2.03919	1.02799	0.00822455	0.0382362
orf19.2315	4440.06	2923.94	5956.18	2.03704	1.02647	0.0018922	0.0117001
orf19.5300	1914.26	1261.56	2566.96	2.03475	1.02485	0.00384389	0.0212231
orf19.3658	1242.83	820.688	1664.96	2.02874	1.02059	0.00747711	0.0354212
CAF16	1958.84	1293.73	2623.94	2.02819	1.0202	0.00617351	0.0303578
ECM42	1451.98	959.366	1944.59	2.02696	1.01932	0.004697	0.024605
BNR1	2605.97	1723.62	3488.33	2.02384	1.0171	0.0125349	0.0530649
HOF1	1016.1	672.526	1359.67	2.02174	1.0156	0.013168	0.0551009
GSH2	2619.53	1734.16	3504.91	2.0211	1.01514	0.0032391	0.0183716
HTB1	13166.8	8720.33	17613.3	2.01979	1.01421	0.00324785	0.0183878
PWP2	1030.98	683.275	1378.69	2.01777	1.01276	0.00828072	0.0383896
RDN25	353976	234660	473292	2.01693	1.01216	0.00299357	0.0172934
MUQ1	1608.46	1068.86	2148.06	2.00968	1.00697	0.00763991	0.0361101
SUI2	4396.41	2922.02	5870.8	2.00916	1.00659	0.00168665	0.0106616
HAL21	1245.14	827.58	1662.7	2.00911	1.00656	0.00585101	0.029064
PFY1	7386.09	4909.95	9862.23	2.00862	1.00621	0.0039867	0.0218376
CEF3	16505.1	10979.6	22030.5	2.00648	1.00467	0.00147958	0.00962577
CPR6	18956.5	12616.2	25296.8	2.0051	1.00368	0.00202659	0.012396
orf19.7140	3589.03	2389.68	4788.39	2.00378	1.00272	0.00576738	0.028854
orf19.3644	4497.14	2995.81	5998.48	2.00229	1.00165	0.00138098	0.00906938
orf19.1678	2085.32	1389.76	2780.88	2.00098	1.00071	0.00467061	0.0245492
orf19.4435	1119.8	746.429	1493.16	2.00041	1.00029	0.00768413	0.0362642
PGA23	716.396	478.047	954.745	1.99718	0.997963	0.0132922	0.0555427
orf19.6778	1554.44	1037.31	2071.56	1.99704	0.997866	0.0050848	0.0261318
orf19.5689	3543.35	2367.74	4718.95	1.99302	0.994957	0.00320014	0.0181837
RPS18	12688.3	8481.1	16895.5	1.99214	0.994318	0.00484709	0.0252429
EMP24	2368.11	1583.8	3152.43	1.99043	0.99308	0.00935878	0.042037
orf19.5095	7013.1	4695.08	9331.12	1.98743	0.990902	0.01157	0.0497485
ERV46	3282.2	2199.38	4365.02	1.98466	0.988893	0.00351758	0.0196827
orf19.7104	1757.85	1178.66	2337.04	1.98279	0.987529	0.00597752	0.0295747
TPI1	41635.1	27924.9	55345.3	1.98193	0.986907	0.00577172	0.028854
orf19.6754	9128.42	6124.6	12132.2	1.9809	0.986158	0.00146039	0.00953072
orf19.4849	1631.23	1094.62	2167.84	1.98044	0.985824	0.0112292	0.0487009
COF1	10721.8	7195.27	14248.2	1.98022	0.985663	0.00343924	0.0192962
MCM6	2933.03	1970.75	3895.3	1.97655	0.982988	0.00209417	0.0127718
PCL5	2187.68	1471.12	2904.25	1.97418	0.981254	0.0119752	0.0511035
RPL30	6418.03	4319.49	8516.56	1.97166	0.979409	0.00578637	0.0289041
orf19.7295	1653.88	1113.38	2194.38	1.97091	0.978863	0.00565597	0.028389
THR4	2463.56	1659.6	3267.51	1.96885	0.977354	0.00689012	0.0333236
orf19.3606	2582.41	1740.1	3424.72	1.96812	0.976815	0.00290742	0.0168425
IMH3	5221.57	3518.73	6924.4	1.96787	0.976632	0.003839	0.0212148
RLI1	4435.94	2989.65	5882.23	1.96753	0.976385	0.0025446	0.0150481
orf19.5989	3365	2268.24	4461.77	1.96707	0.976045	0.0035132	0.0196758
GBP2	6712.27	4528.36	8896.18	1.96455	0.974198	0.00810352	0.0378427
BNI4	2060.37	1393.31	2727.43	1.95752	0.969027	0.00558323	0.0281189
orf19.1124.2	849.622	574.824	1124.42	1.95612	0.967991	0.013132	0.0549868
RET2	3716.42	2514.87	4917.97	1.95555	0.967576	0.00469633	0.024605
POL30	1965.33	1330.18	2600.48	1.95498	0.967153	0.014676	0.0598844
RPS19A	11166.3	7565.52	14767.1	1.9519	0.964878	0.00695059	0.033564
HWP1	79598.2	53958.7	105238	1.95034	0.963725	0.00210409	0.0128198
ZUO1	1697.89	1151.66	2244.13	1.94861	0.962444	0.0145679	0.0596384
CBR1	3525.09	2391.99	4658.19	1.94742	0.961561	0.0145795	0.0596468
BCR1	4251.78	2886.22	5617.34	1.94626	0.960705	0.00708022	0.0339535
orf19.2498	4408.29	2993.01	5823.57	1.94572	0.960306	0.00308772	0.0176737
SWD2	1732.93	1177.57	2288.3	1.94324	0.958464	0.012709	0.0535752
ARO3	5602.23	3807.3	7397.17	1.94289	0.958206	0.00375768	0.0208578
KRE30	3844.57	2617.63	5071.51	1.93745	0.954157	0.0051585	0.0264019
DPM1	4254.09	2896.54	5611.63	1.93736	0.954089	0.0129395	0.0543267
RPL10A	10528.3	7168.56	13888	1.93734	0.954081	0.00653017	0.0317798
orf19.2985	2672.02	1819.41	3524.63	1.93723	0.953997	0.00335607	0.0189146
orf19.5869	1336.27	910.659	1761.88	1.93473	0.952129	0.00914531	0.0412862
orf19.394	3183.18	2169.71	4196.65	1.9342	0.951736	0.00568169	0.0284723
LIP4	1049.35	715.598	1383.1	1.93279	0.950685	0.00962109	0.0429982
orf19.577	3597.71	2453.45	4741.97	1.93278	0.950674	0.00390885	0.0214488
orf19.4579	3641.37	2483.54	4799.19	1.9324	0.950396	0.00704993	0.0338603
orf19.5175	3537.2	2412.68	4661.72	1.93218	0.950227	0.0026036	0.0153389
IRS4	2852.61	1946.24	3758.97	1.9314	0.949647	0.00591461	0.0293333
orf19.5495	4141.96	2829.25	5454.66	1.92795	0.947069	0.00267818	0.0156453
orf19.6082	3583.65	2448.14	4719.16	1.92765	0.946844	0.00831471	0.0384263
orf19.3501	1987.61	1359.29	2615.94	1.92449	0.944475	0.00411845	0.0224095
RIT1	1158.77	792.983	1524.56	1.92257	0.943035	0.00828503	0.0383896
CDC11	4233.37	2898.93	5567.82	1.92065	0.941592	0.00482301	0.0251595
HLJ1	3287.36	2253.48	4321.25	1.91759	0.939295	0.00450234	0.0239472
orf19.7020	3018.23	2071.81	3964.65	1.91362	0.936303	0.00326003	0.01844
RIA1	1903.04	1306.54	2499.54	1.91309	0.935908	0.00500994	0.0258109
orf19.7368	1919.61	1319.5	2519.72	1.90961	0.933274	0.0128008	0.0538894
CTA7	2067.31	1423.21	2711.41	1.90513	0.92989	0.00720916	0.0344394
HIS4	4360.06	3002.85	5717.28	1.90395	0.928999	0.00400609	0.0219053
RPN4	8464.8	5838.66	11090.9	1.89957	0.925673	0.00487087	0.0253244
orf19.5648	2238.21	1544.47	2931.96	1.89837	0.924758	0.0135312	0.0563559
CBK1	1890.81	1305.46	2476.17	1.89678	0.92355	0.0142946	0.0588674
orf19.480	1855.28	1281.23	2429.32	1.89609	0.923024	0.00894715	0.0406861
FCR1	3334.76	2303.95	4365.58	1.89483	0.922068	0.00500352	0.0257992
orf19.7095	1728.19	1195.25	2261.13	1.89177	0.919737	0.010592	0.0467354
ZDS1	4891.01	3383.66	6398.36	1.89096	0.919117	0.00707872	0.0339535
CIS2	1156.55	800.228	1512.86	1.89054	0.918799	0.00887648	0.0404236
PUP1	3364.73	2329.62	4399.84	1.88865	0.917354	0.0124116	0.0526418
orf19.6432	2014.86	1395.13	2634.59	1.88841	0.917176	0.00505437	0.0259969
orf19.7297	5179.75	3587.23	6772.28	1.88789	0.916771	0.0139536	0.0578834
orf19.3737	3004.94	2081.19	3928.7	1.88771	0.916639	0.0120107	0.0512197
RIM1	2222.18	1539.45	2904.9	1.88697	0.916071	0.0142212	0.0586303
RHO3	2972.86	2059.82	3885.89	1.88651	0.915723	0.00799144	0.0373752
EFT2	54779	38007.4	71550.6	1.88255	0.912685	0.00269992	0.0157428
RPS9B	14265.4	9902.12	18628.6	1.88127	0.911708	0.00998068	0.0443831
RPS13	7201.9	5011.3	9392.49	1.87426	0.906323	0.0135775	0.0565111
orf19.7378	4508.12	3137.13	5879.1	1.87404	0.90615	0.00341449	0.0191746
VPS23	1511.98	1053.61	1970.35	1.87009	0.90311	0.00704803	0.0338603
FGR41	3109.76	2167.76	4051.76	1.8691	0.902341	0.0113773	0.0491233
orf19.966	802.42	559.758	1045.08	1.86703	0.900742	0.0145926	0.0596614
TOM40	7793.06	5436.4	10149.7	1.867	0.900718	0.00426071	0.0229492
SKI8	1863.69	1303.42	2423.96	1.85969	0.895063	0.00842799	0.0388084
HXK1	3406.91	2388.06	4425.75	1.85328	0.89008	0.00722766	0.0345014
GUA1	3274.23	2296.33	4252.13	1.85171	0.888859	0.00816313	0.0380926
GPA2	2353.38	1650.61	3056.14	1.85152	0.888709	0.0084646	0.0388885
CST5	2475.17	1736.54	3213.8	1.85069	0.888063	0.00862366	0.0394161
MNN10	2137.06	1499.75	2774.38	1.8499	0.887447	0.010173	0.0451417
POB3	3992.77	2809.93	5175.6	1.84189	0.88119	0.00649724	0.031669
orf19.6117	11533.6	8119.26	14947.9	1.84105	0.880526	0.00347666	0.0194887
orf19.1190	3423.36	2410.8	4435.93	1.84002	0.879722	0.00535008	0.0271155
orf19.6423	5499.12	3876.43	7121.81	1.83721	0.877514	0.00399175	0.0218461
SIM1	8786.47	6194.87	11378.1	1.8367	0.877113	0.00614893	0.0303266
GAC1	9235.48	6515.2	11955.8	1.83506	0.875825	0.00410043	0.0223428
orf19.7445	1673.92	1181.24	2166.6	1.83417	0.87513	0.0113154	0.0489237
URA1	6074.09	4291.7	7856.48	1.83062	0.872331	0.0102431	0.0454107
SUA71	7877.62	5586	10169.2	1.82049	0.864325	0.00900782	0.0408726
orf19.5334	39900.7	28310.7	51490.6	1.81877	0.862962	0.00429492	0.0230404
ARP3	6474.12	4599.83	8348.42	1.81494	0.859923	0.0049717	0.0256909
orf19.467	7434.09	5282.2	9585.97	1.81477	0.859784	0.00680759	0.0330269
orf19.1460	2934.93	2086.09	3783.76	1.81381	0.859022	0.012617	0.0532957
HCR1	3657.39	2600.41	4714.36	1.81293	0.85832	0.0115635	0.0497485
orf19.5342	2546.76	1813.24	3280.27	1.80906	0.855241	0.00819404	0.0381777
orf19.2150	5810.88	4143.87	7477.88	1.80456	0.85165	0.00793997	0.0371903
orf19.1185	6141.24	4380.15	7902.33	1.80412	0.851297	0.00703294	0.0338437
SEC23	10536.1	7529.23	13542.9	1.79871	0.846966	0.00630429	0.0308834
orf19.6075	2372.11	1697.11	3047.12	1.79548	0.844371	0.0144445	0.0593672
SRV2	9282.56	6652.67	11912.4	1.79063	0.840464	0.00789154	0.0369917
orf19.2459	3050.07	2187.47	3912.68	1.78868	0.838892	0.0112871	0.0488349
WSC2	4010.05	2880.17	5139.94	1.7846	0.835598	0.00784056	0.0368353
IFF5	1576.83	1133.21	2020.46	1.78295	0.834265	0.0127358	0.053652
SUN41	29718.3	21359.4	38077.2	1.78269	0.834055	0.0101595	0.0451139
ILV5	19750.5	14205.2	25295.8	1.78075	0.832484	0.011502	0.0495905
RBT4	2028.6	1459.58	2597.62	1.7797	0.831635	0.0130182	0.0545469
orf19.6424	9183.6	6609.57	11757.6	1.77888	0.830969	0.00533157	0.027056
orf19.880	2616.38	1883.52	3349.25	1.77819	0.83041	0.010579	0.0467108
orf19.891	4997.37	3612.24	6382.49	1.76691	0.821226	0.0143322	0.0589834
GIT3	14899.9	10779.3	19020.6	1.76455	0.819297	0.0125862	0.0532013
orf19.2143	3400.13	2460.42	4339.84	1.76386	0.818737	0.0141947	0.0586107
HGT6	46285.2	33529.5	59040.9	1.76087	0.816286	0.00658626	0.0319779
orf19.951	12691.4	9203.88	16178.9	1.75783	0.813798	0.0117825	0.0504082
orf19.4031	3559.04	2591.44	4526.65	1.74677	0.804691	0.0111097	0.0483358
orf19.3006	4917.81	3587.86	6247.75	1.74136	0.800211	0.011088	0.0483128
orf19.2210	4478.03	3268.67	5687.39	1.73997	0.799064	0.0107672	0.0472188
orf19.2131	3905.61	2866.69	4944.53	1.72482	0.786448	0.0107346	0.0471644
BMT5	3357	2466.55	4247.45	1.72202	0.784103	0.0133003	0.0555427
PGA59	75168.8	55262.9	95074.6	1.72041	0.782748	0.0122054	0.0518731
CDC34	8773.37	6462.76	11084	1.71505	0.778252	0.00847425	0.0389042
CCT5	6056.75	4464.79	7648.71	1.71312	0.776624	0.0123774	0.0525324
orf19.5085	5364.71	3966.45	6762.96	1.70504	0.769805	0.0139216	0.0577892
DEF1	16008.3	11910.3	20106.3	1.68814	0.755435	0.0124452	0.0527483

## Sheet: Downreg B vs P
id	baseMean	baseMean_planktonic	baseMean_biofilm	foldChange	log2FoldChange	pval	padj
orf19.7341	6552.38	8298.3	4806.47	0.579211	-0.787838	0.0140571	0.058158
orf19.7341.1	7143.96	9074.04	5213.88	0.574593	-0.799388	0.0138135	0.0573783
RBT5	95291.5	121686	68897.2	0.566188	-0.820646	0.00740127	0.0351955
DOT5	10704.1	13680.4	7727.84	0.564882	-0.823979	0.0112327	0.0487009
PRC3	4581.16	5888.29	3274.03	0.556023	-0.846783	0.0142277	0.0586303
orf19.498	2426.62	3119.32	1733.92	0.555866	-0.84719	0.0118102	0.0504338
PRB1	5209.07	6702.3	3715.83	0.554412	-0.85097	0.00939327	0.0421616
ALO1	4437.45	5722	3152.89	0.551011	-0.859848	0.0096279	0.0429982
SUR7	6008.38	7769.45	4247.3	0.546667	-0.871266	0.0069738	0.033602
CDC37	3002.97	3901.86	2104.08	0.53925	-0.890974	0.00775958	0.0365098
MRS7	2900.4	3772.29	2028.51	0.537739	-0.895022	0.00824193	0.0382885
orf19.3310	2349.82	3068.7	1630.93	0.531472	-0.911934	0.00843205	0.0388084
orf19.7078	2073.42	2709.03	1437.81	0.530747	-0.913904	0.00898281	0.0407888
orf19.6528	1229.75	1608.01	851.485	0.529526	-0.917226	0.0145385	0.0595964
VMA13	1265.84	1655.23	876.449	0.529503	-0.917289	0.012842	0.0539902
SHM2	8323.64	10885	5762.34	0.529386	-0.917609	0.00404026	0.0220729
orf19.5552	1197.65	1568.35	826.951	0.527276	-0.923369	0.0142186	0.0586303
orf19.3366.1	1556.74	2038.68	1074.79	0.5272	-0.923577	0.0125369	0.0530649
orf19.3357	1397.4	1833.75	961.042	0.524085	-0.932128	0.011428	0.0493077
orf19.6639	2746.98	3607.81	1886.14	0.522794	-0.935684	0.00630636	0.0308834
orf19.5006.1	1710.8	2251.77	1169.84	0.519518	-0.944753	0.0107697	0.0472188
VTC4	3905.23	5144.5	2665.96	0.518216	-0.948376	0.00526947	0.0269036
LYS142	1360.39	1792.11	928.674	0.518201	-0.948416	0.0111789	0.0485663
MAF1	2700.54	3558.08	1843.01	0.51798	-0.949033	0.00644055	0.0314418
orf19.5626	4233.8	5590.44	2877.16	0.514657	-0.958317	0.00451639	0.0240015
orf19.3213	1900.83	2516.34	1285.32	0.51079	-0.969198	0.0089772	0.0407888
ISU1	4478.9	5934.69	3023.12	0.509399	-0.973132	0.00479335	0.0250257
FAA21	1061.89	1407.04	716.74	0.509394	-0.973147	0.0146863	0.0598876
orf19.7310	7011.62	9292.14	4731.11	0.509152	-0.973831	0.00407095	0.0222148
orf19.1204	929.161	1231.41	626.91	0.509099	-0.973982	0.0145319	0.0595964
orf19.5943	1399.88	1856.08	943.674	0.508424	-0.975895	0.00903506	0.0409366
orf19.5205	1325.63	1758.24	893.033	0.507914	-0.977343	0.00803525	0.037552
PHM5	1604.38	2128.29	1080.47	0.50767	-0.978038	0.0129262	0.0543075
RRNL	1576.96	2092.63	1061.3	0.50716	-0.979486	0.00656226	0.0319111
LAP3	2282.38	3029.09	1535.66	0.506972	-0.980022	0.00464058	0.0244532
orf19.4883	1060.65	1408.06	713.24	0.506541	-0.981249	0.0112564	0.0487699
BEM1	1555.4	2066.99	1043.81	0.504992	-0.985667	0.00774528	0.0365098
SMF12	3626.56	4819.57	2433.55	0.50493	-0.985844	0.00580768	0.0289546
EXO70	1195.05	1590.05	800.048	0.503158	-0.990916	0.00881606	0.0401778
orf19.1682	7717.85	10269.1	5166.63	0.503124	-0.991013	0.00307432	0.0176524
SPT7	1430.9	1905.46	956.338	0.501894	-0.994547	0.0115649	0.0497485
orf19.409	2622.9	3493.67	1752.13	0.501514	-0.995637	0.00865197	0.0395166
orf19.843	1296.96	1728.26	865.664	0.500887	-0.997442	0.011788	0.0504082
BPH1	1157.34	1543.95	770.726	0.499193	-1.00233	0.0117254	0.050209
orf19.3758	804.79	1074.09	535.492	0.498554	-1.00418	0.0112706	0.0487975
orf19.6245	2318.87	3095.04	1542.7	0.498443	-1.0045	0.00414228	0.0224727
orf19.287	3836.12	5127.81	2544.43	0.496203	-1.011	0.00385156	0.0212466
orf19.5250	1027.01	1373.45	680.57	0.49552	-1.01299	0.00745653	0.0353514
MAC1	1179.24	1578.05	780.423	0.494549	-1.01581	0.0110588	0.0482826
GPX2	7539.99	10094	4985.96	0.493952	-1.01756	0.00603161	0.0298187
VPS16	1060.86	1420.69	701.023	0.493439	-1.01906	0.00830061	0.0383896
DNM1	2698.98	3614.7	1783.26	0.493334	-1.01936	0.00386619	0.0212994
KIS2	3732.39	5008.03	2456.75	0.490561	-1.02749	0.0037384	0.0207877
orf19.3216	854.184	1146.69	561.676	0.489823	-1.02967	0.0103762	0.045913
orf19.4828	8468.2	11379.7	5556.69	0.488298	-1.03417	0.00192385	0.0118372
orf19.6934	1366.75	1836.95	896.549	0.488064	-1.03486	0.00497744	0.0256909
orf19.6508	1002.44	1347.34	657.535	0.488026	-1.03497	0.0111481	0.0484691
orf19.3726	1063.07	1429.82	696.312	0.486992	-1.03803	0.00906847	0.0410284
CYC1	2692.26	3627.15	1757.38	0.484509	-1.0454	0.00232157	0.0139468
orf19.1318	918.415	1237.98	598.848	0.483729	-1.04773	0.012057	0.051347
RRD1	1080.16	1456.13	704.195	0.483607	-1.04809	0.00784658	0.0368358
orf19.3163	650.883	878.782	422.984	0.48133	-1.0549	0.0134601	0.0560971
GRF10	1244.3	1680.24	808.361	0.481099	-1.05559	0.00880362	0.0401504
CRC1	2655.39	3586.25	1724.53	0.480874	-1.05627	0.00234947	0.014054
SPT10	811.258	1096.14	526.373	0.480204	-1.05828	0.00941258	0.0422179
orf19.3022	3469.4	4688.08	2250.72	0.480094	-1.05861	0.00156506	0.0100664
orf19.6531.1	1024.27	1384.28	664.252	0.479853	-1.05934	0.00584208	0.029064
PEX2	1350.36	1825.09	875.627	0.479772	-1.05958	0.00513098	0.0263042
orf19.5782	2388.43	3230.52	1546.33	0.478663	-1.06292	0.0023526	0.0140592
orf19.4984	973.684	1317.31	630.057	0.478291	-1.06404	0.00646781	0.0315502
CGT1	1368.64	1851.74	885.539	0.478219	-1.06426	0.00543242	0.0274436
orf19.2112	1362.76	1845.46	880.068	0.476883	-1.06829	0.00479206	0.0250257
ZCF32	1026.96	1391.01	662.904	0.476563	-1.06926	0.00977899	0.0436105
orf19.5757	1811	2453.89	1168.1	0.476021	-1.0709	0.00315884	0.0179982
orf19.2770	728.913	987.925	469.901	0.475644	-1.07205	0.00906725	0.0410284
orf19.871	2738.73	3712.73	1764.72	0.475316	-1.07304	0.0030411	0.0175146
orf19.7441	660.068	894.991	425.145	0.475027	-1.07392	0.0110219	0.0481685
orf19.2954	4842.61	6567.76	3117.45	0.47466	-1.07503	0.00158836	0.0101743
orf19.7595	568.032	770.554	365.511	0.474348	-1.07598	0.0133112	0.0555507
TLO34	870.935	1181.73	560.138	0.473998	-1.07705	0.00851964	0.0390265
orf19.4799	1088.55	1478.69	698.412	0.47232	-1.08216	0.00713048	0.0341158
orf19.2346	1146.39	1557.61	735.167	0.471985	-1.08319	0.00532381	0.027056
orf19.5660	990.921	1346.44	635.406	0.471917	-1.08339	0.00604454	0.029859
VCX1	1609.75	2189.08	1030.41	0.470703	-1.08711	0.00463451	0.0244419
orf19.1546	1035.55	1408.67	662.419	0.470243	-1.08852	0.0107182	0.0471519
RIP1	10748.5	14626	6871.08	0.469787	-1.08992	0.000892546	0.00626388
ZCF20	612.775	834.011	391.538	0.469463	-1.09092	0.0143852	0.0591623
orf19.4016	14958.6	20385.4	9531.88	0.467583	-1.0967	0.000586525	0.00442483
orf19.449	14952.6	20398.4	9506.86	0.466059	-1.10142	0.00300518	0.0173444
orf19.4488	2318.99	3165.26	1472.72	0.465275	-1.10384	0.00170529	0.0107468
orf19.6694	961.035	1312.15	609.922	0.464827	-1.10523	0.00696564	0.033602
SWC4	1171.84	1600.3	743.383	0.464529	-1.10616	0.00390167	0.0214283
orf19.27	1062.07	1451.18	672.963	0.463737	-1.10862	0.00460165	0.0243096
RTF1	1250.41	1708.82	792.011	0.463485	-1.1094	0.00427703	0.022984
CAT1	29042.6	39732.2	18353	0.461918	-1.11429	0.000519401	0.00399081
ATP1	32050.5	43891	20210.1	0.46046	-1.11885	0.00057873	0.00438191
RAV2	526.948	722.651	331.245	0.458375	-1.1254	0.0116941	0.0501097
RAD9	635.355	871.897	398.813	0.457409	-1.12844	0.0115094	0.0495905
YHB1	12390.2	17010.5	7769.86	0.456767	-1.13047	0.000509629	0.0039254
YOR1	844.495	1161.04	527.946	0.454717	-1.13696	0.00743994	0.0353255
MRP2	2253.45	3099.07	1407.83	0.454274	-1.13836	0.000924209	0.00643543
orf19.188	1397.1	1922.12	872.076	0.453706	-1.14017	0.00324785	0.0183878
orf19.2458	2373.99	3267.02	1480.97	0.453308	-1.14144	0.00126925	0.00843327
ATP17	8047.56	11081.6	5013.49	0.452415	-1.14428	0.00039996	0.00316268
KGD2	4485.92	6179.94	2791.9	0.451769	-1.14634	0.000667769	0.00493627
orf19.732	712.234	982.564	441.903	0.449744	-1.15282	0.0085005	0.0389674
orf19.1842	1110.96	1532.91	689.011	0.449478	-1.15368	0.0136632	0.0567921
orf19.6853	1849.91	2557.69	1142.13	0.446547	-1.16312	0.00110165	0.00743855
orf19.7038	473.636	655.699	291.572	0.444673	-1.16918	0.0118067	0.0504338
MDH1-3	4923.46	6817.59	3029.32	0.444339	-1.17027	0.000539161	0.00411482
orf19.2175	15197.4	21049.5	9345.19	0.443962	-1.17149	0.000294208	0.00243767
orf19.4337	584.082	809.085	359.079	0.443809	-1.17199	0.00980434	0.0436923
SUC1	851.089	1180.47	521.708	0.441949	-1.17805	0.00359972	0.0201243
orf19.1389	3838.16	5327.68	2348.64	0.440837	-1.18168	0.000626601	0.00467069
orf19.3089	1423.37	1975.94	870.805	0.440704	-1.18212	0.00184673	0.0114495
orf19.3205	1046.26	1453.13	639.391	0.440009	-1.1844	0.0109419	0.0479064
ARG8	498.245	692.104	304.386	0.439798	-1.18509	0.00975827	0.0435492
orf19.928	1089.97	1514.14	665.79	0.439715	-1.18536	0.00192215	0.0118372
ISA1	4125.38	5731.5	2519.26	0.439546	-1.18591	0.000354052	0.00285117
orf19.2089	1321.7	1836.55	806.858	0.439333	-1.18661	0.00131626	0.0087057
MDH1-1	35971.4	50007.4	21935.4	0.438642	-1.18888	0.000185743	0.00164376
orf19.3360	1625.74	2260.19	991.288	0.438586	-1.18907	0.00178985	0.0111446
SDH2	6141.54	8538.49	3744.59	0.438554	-1.18917	0.00023201	0.00198561
orf19.3273	865.948	1205.68	526.219	0.436451	-1.19611	0.0036865	0.0205175
orf19.1667	485.145	675.616	294.674	0.436155	-1.19709	0.00789164	0.0369917
orf19.173	2143.08	2984.47	1301.68	0.436151	-1.1971	0.00111334	0.00750933
orf19.48	665.55	927.127	403.973	0.435726	-1.19851	0.00558411	0.0281189
orf19.4471	595.536	830.619	360.454	0.433958	-1.20437	0.00569353	0.0285088
orf19.1656	1944.36	2714.02	1174.69	0.432824	-1.20815	0.000751779	0.00543494
orf19.5963	864.991	1207.63	522.347	0.432537	-1.2091	0.00249883	0.0148196
TAC1	1866.14	2605.96	1126.32	0.432211	-1.21019	0.000961626	0.00665376
RBK1	987.267	1380.57	593.967	0.430234	-1.21681	0.0023962	0.0142788
orf19.86	3944.04	5516.54	2371.55	0.429899	-1.21793	0.0003427	0.00278037
SOD2	7525.2	10529.7	4520.71	0.42933	-1.21984	0.000654196	0.00485066
orf19.2019	926.323	1296.63	556.015	0.428816	-1.22157	0.00750083	0.0355066
orf19.2439.1	1884.65	2639.07	1130.23	0.428269	-1.22341	0.00914133	0.0412862
orf19.5575	1531.57	2144.79	918.354	0.428179	-1.22371	0.000936508	0.00650654
orf19.477	663.502	929.591	397.413	0.427514	-1.22596	0.0116758	0.0500656
orf19.5718	456.491	639.584	273.399	0.427463	-1.22613	0.00686332	0.0332455
orf19.4097	467.267	655.719	278.815	0.425205	-1.23377	0.00908974	0.0410948
orf19.2565	1160.78	1629.92	691.644	0.424343	-1.2367	0.00150266	0.0097454
orf19.4216	10704.6	15036.8	6372.41	0.423786	-1.23859	0.000174859	0.00156296
orf19.6887	6798.84	9556.94	4040.74	0.422807	-1.24193	0.000215585	0.00186036
orf19.580	496.521	698.567	294.474	0.42154	-1.24626	0.00579835	0.0289407
orf19.537	574.591	808.455	340.726	0.421454	-1.24655	0.00432041	0.0231373
orf19.3936	2019.46	2842.4	1196.53	0.420956	-1.24826	0.000791549	0.0056569
orf19.4627	735.174	1034.96	435.385	0.420677	-1.24922	0.00265543	0.0155853
orf19.4951	1142.27	1610.14	674.399	0.418844	-1.25552	0.0012279	0.00818469
orf19.5045	538.342	759.092	317.592	0.418385	-1.2571	0.0037418	0.0207882
DCK1	6720.34	9476.36	3964.31	0.418337	-1.25726	0.00581041	0.0289546
orf19.4764	749.713	1057.22	442.205	0.418271	-1.25749	0.00232359	0.0139468
HSP12	8282.59	11704.6	4860.63	0.415277	-1.26785	0.00013903	0.00128887
RNR3	638.7	904.951	372.449	0.411569	-1.28079	0.00311073	0.017789
orf19.7118	4284.29	6071.52	2497.05	0.411272	-1.28183	0.000207404	0.00180311
orf19.3886	367.727	521.254	214.201	0.410933	-1.28303	0.0121291	0.0516192
GDH2	13256.1	18800	7712.2	0.410224	-1.28552	0.00658	0.0319724
ALK2	1102.45	1563.79	641.102	0.409966	-1.28642	0.000941199	0.00653186
SLA2	2486.97	3527.95	1446	0.40987	-1.28676	0.000180049	0.00160246
GLE1	804.158	1140.88	467.438	0.409718	-1.2873	0.00152358	0.00984018
orf19.1433	4400.12	6245.94	2554.3	0.408954	-1.28999	0.000133578	0.00124573
orf19.3701	507.218	720.3	294.137	0.408354	-1.29211	0.00833649	0.0384984
AOX2	323.382	459.489	187.275	0.407572	-1.29487	0.0116376	0.0499704
orf19.51	1159.03	1647.75	670.318	0.406807	-1.29758	0.000693333	0.00508308
orf19.4348	798.914	1136.64	461.19	0.405749	-1.30134	0.00468709	0.0245944
orf19.1888	943.5	1343.18	543.821	0.404875	-1.30445	0.00152907	0.00986541
BUD2	1401.47	1995.75	807.195	0.404457	-1.30594	0.000552869	0.0042014
orf19.4315	428.767	610.703	246.832	0.404177	-1.30694	0.0106673	0.0470009
RIC1	286.211	408.056	164.365	0.402801	-1.31186	0.0146551	0.0598778
orf19.3691	644.877	919.449	370.304	0.402746	-1.31206	0.00224322	0.0135746
orf19.1368	8089.92	11534.9	4644.94	0.402686	-1.31227	5.2615e-05	0.000557326
orf19.2520	1449.77	2067.84	831.71	0.402212	-1.31397	0.00167167	0.0105991
ZCF24	496.549	708.494	284.604	0.401703	-1.3158	0.00739026	0.03517
orf19.1355	2023.31	2887.04	1159.58	0.40165	-1.31599	0.000175588	0.00156713
orf19.130	754.542	1076.93	432.155	0.401284	-1.3173	0.00184799	0.0114495
FRP6	3408.34	4866.67	1950	0.400685	-1.31946	0.000145528	0.00133719
IPT1	1617.42	2310.25	924.579	0.400207	-1.32118	0.000458596	0.00357201
ATP4	8242.06	11775.2	4708.87	0.399896	-1.3223	0.0121899	0.0518423
orf19.5553	440.299	629.479	251.119	0.398931	-1.32579	0.00527957	0.0269332
FOX3	2298.02	3287.04	1308.99	0.398228	-1.32833	0.000193802	0.001703
orf19.4187	955.693	1367.17	544.219	0.398063	-1.32893	0.0007712	0.00556245
orf19.4428	363.035	519.369	206.7	0.397983	-1.32922	0.0104874	0.0463721
orf19.5069	387.897	555.709	220.086	0.396046	-1.33626	0.0089015	0.040508
orf19.7344	489.863	702.102	277.624	0.395418	-1.33855	0.0146648	0.0598781
orf19.4577	489.393	701.467	277.319	0.395342	-1.33883	0.00650873	0.0317002
ARR3	962.055	1379.6	544.514	0.394691	-1.3412	0.000699367	0.00510931
orf19.5079.1	3218.54	4616.66	1820.42	0.394315	-1.34258	8.98694e-05	0.000891408
orf19.2262	3279.65	4709.13	1850.18	0.392892	-1.34779	0.000349103	0.00281766
OXR1	1686.72	2423.98	949.473	0.391701	-1.35218	0.00015421	0.0014066
orf19.3689	2386.75	3430.88	1342.62	0.391332	-1.35353	0.000110142	0.00105882
VPS24	473.26	680.477	266.043	0.390965	-1.35489	0.00393256	0.0215599
CTA9	4254.8	6121.64	2387.97	0.390086	-1.35813	7.1131e-05	0.000718233
orf19.1567	1325.82	1910.25	741.386	0.388109	-1.36547	0.000393649	0.00312068
orf19.7396	693.778	999.646	387.909	0.388047	-1.3657	0.0144691	0.0594291
orf19.4918	695.284	1002.15	388.417	0.387583	-1.36742	0.00139146	0.00911903
orf19.5077	3742.74	5394.69	2090.8	0.387566	-1.36749	3.72272e-05	0.00040963
SNM1	700.634	1010.1	391.169	0.387258	-1.36863	0.00089562	0.0062784
orf19.1169	690.477	995.536	385.418	0.387146	-1.36905	0.00136652	0.00898393
orf19.7357	1078.81	1555.66	601.966	0.386951	-1.36978	0.00312151	0.0178344
orf19.2891	488.532	704.851	272.214	0.3862	-1.37258	0.00331958	0.0187259
orf19.326	313.691	452.768	174.614	0.385659	-1.3746	0.00760636	0.0359789
PHB2	1675.68	2418.91	932.446	0.385482	-1.37526	0.0122605	0.0520717
orf19.100	790.892	1141.88	439.906	0.385247	-1.37614	0.000818506	0.00581624
orf19.1109	1464.37	2116.4	812.336	0.383829	-1.38146	0.0140006	0.0580037
orf19.3108	1499.59	2167.53	831.642	0.383682	-1.38202	0.000214113	0.00185021
orf19.5282	3776.36	5458.74	2093.98	0.383602	-1.38232	5.33491e-05	0.000564145
GIT1	737.123	1065.54	408.709	0.383571	-1.38243	0.001072	0.00726978
orf19.3724	395.921	572.395	219.447	0.383384	-1.38314	0.00745671	0.0353514
orf19.3782.2	1322.15	1912.17	732.132	0.382879	-1.38504	0.00223218	0.013521
orf19.4913	878.986	1271.29	486.684	0.382827	-1.38523	0.000459756	0.00357213
orf19.6457	970.784	1405.19	536.381	0.381715	-1.38943	0.000445897	0.00349931
orf19.3518	4119.62	5968.25	2270.99	0.380512	-1.39399	4.93618e-05	0.000527343
HMS1	1936.78	2807.58	1065.98	0.379678	-1.39715	0.000119698	0.00113495
orf19.1856	622.806	904.112	341.5	0.377719	-1.40462	0.00144033	0.00940964
SHE9	429.209	623.194	235.225	0.377451	-1.40564	0.00473893	0.024783
ROB1	12617.4	18324.3	6910.55	0.377124	-1.40689	1.29156e-05	0.000156771
JAB1	828.393	1203.32	453.471	0.376851	-1.40793	0.000596744	0.00449106
orf19.1872	8171.19	11876.1	4466.26	0.376071	-1.41092	1.23509e-05	0.000150503
PRP5	979.259	1423.27	535.248	0.376069	-1.41093	0.000454253	0.0035426
orf19.4467	895.121	1301.54	488.697	0.375475	-1.41321	0.000336982	0.00274469
orf19.1486	1734.71	2526.24	943.17	0.373349	-1.4214	0.000104078	0.00100986
MGE1	2746.06	4001.45	1490.67	0.372532	-1.42456	0.0107242	0.0471519
orf19.4699	720.976	1050.69	391.262	0.372385	-1.42513	0.000586424	0.00442483
orf19.3569	820.024	1196.66	443.386	0.370519	-1.43238	0.000579629	0.0043834
orf19.6578	7783.93	11364.1	4203.8	0.369921	-1.43471	2.15307e-05	0.000248759
orf19.6132	640.194	934.737	345.652	0.369785	-1.43524	0.000659897	0.00488386
orf19.499	797.056	1165.56	428.549	0.367675	-1.4435	0.000680237	0.00500472
ABP2	270.604	395.863	145.344	0.367158	-1.44553	0.0130028	0.0545191
SMI1	3156.63	4619.93	1693.33	0.366527	-1.44801	0.000209124	0.0018096
orf19.5618	883.431	1293.75	473.115	0.365693	-1.45129	0.00958832	0.0429078
orf19.3290	2791.78	4095.17	1488.39	0.363449	-1.46017	1.71563e-05	0.000203883
CAT8	331.775	486.913	176.637	0.362769	-1.46288	0.0045558	0.0241287
orf19.846	3245.74	4765.62	1725.86	0.362148	-1.46535	1.90174e-05	0.000223446
orf19.7250	1205.35	1770.61	640.091	0.361508	-1.4679	0.00011562	0.00110216
PHHB	3027.14	4450.4	1603.87	0.360389	-1.47237	1.43433e-05	0.000172092
orf19.3247	429.825	632.089	227.561	0.360014	-1.47388	0.00246493	0.0146324
NTG1	1141.27	1679.58	602.964	0.358996	-1.47796	0.000207507	0.00180311
orf19.4795	1218.14	1793.14	643.131	0.358661	-1.47931	0.000115599	0.00110216
orf19.415	1692.4	2491.55	893.248	0.358511	-1.47991	0.00159883	0.0102264
orf19.1314	546.792	805.176	288.409	0.358194	-1.48119	0.00948001	0.0424593
orf19.3364	1351.65	1990.43	712.871	0.358149	-1.48137	6.1712e-05	0.000637453
orf19.1625	3179.22	4684.41	1674.02	0.357361	-1.48455	1.40605e-05	0.000169024
PXA2	948.524	1397.88	499.171	0.357092	-1.48563	0.000181631	0.00161194
orf19.2036	1040.95	1534.5	547.407	0.356734	-1.48708	0.000171916	0.00154551
orf19.4900	858.547	1265.9	451.192	0.356419	-1.48835	0.000209025	0.0018096
orf19.4751.1	1160.44	1711.42	609.469	0.356119	-1.48957	0.000135819	0.00126286
PUT2	4466.89	6589.08	2344.71	0.355848	-1.49067	1.13743e-05	0.000139693
GCV3	10217.1	15076	5358.15	0.355408	-1.49245	0.00234385	0.0140474
AHP2	4331.19	6401.45	2260.93	0.35319	-1.50149	5.55032e-05	0.000581991
TEC1	4440.4	6567.68	2313.13	0.3522	-1.50553	0.00105471	0.00719159
orf19.5961	2592.06	3835.69	1348.43	0.351548	-1.50821	0.0031375	0.0179093
orf19.7311	719.925	1065.51	374.34	0.351325	-1.50912	0.000955561	0.00662416
orf19.6007	948.256	1403.88	492.637	0.350912	-1.51082	0.0100183	0.0445188
RHD3	493.484	730.95	256.018	0.350254	-1.51352	0.00117139	0.00787534
orf19.2938	486.1	720.112	252.088	0.350068	-1.51429	0.00215276	0.0130907
orf19.2032	332.558	492.989	172.126	0.349148	-1.51809	0.00279745	0.0162356
orf19.6062.3	1322.61	1961.22	684.009	0.348768	-1.51966	0.00238996	0.0142552
PEX4	1791.74	2659.88	923.603	0.347236	-1.52601	3.72115e-05	0.00040963
TES15	972.785	1445.25	500.317	0.34618	-1.53041	0.000175828	0.00156713
PUT1	2694.17	4003.33	1385.02	0.345966	-1.5313	0.00448628	0.0238822
ATP5	13799.3	20530	7068.63	0.344307	-1.53823	1.79336e-06	2.78328e-05
POL93	2279.15	3391.07	1167.23	0.344208	-1.53865	0.000516486	0.00397331
orf19.1297	419.683	624.553	214.814	0.343948	-1.53974	0.0017454	0.0109258
ASR3	12108.8	18021.8	6195.81	0.343796	-1.54038	0.000130956	0.00122311
AFG1	295.251	439.498	151.005	0.343586	-1.54126	0.00483809	0.0252171
orf19.913.2	7418.72	11064.2	3773.3	0.341038	-1.552	2.42506e-06	3.60238e-05
orf19.675.1	186.067	277.611	94.5235	0.340489	-1.55432	0.011186	0.0485663
orf19.6941	4639.15	6922.62	2355.67	0.340286	-1.55518	4.22944e-06	5.87694e-05
orf19.4210	609.657	910.029	309.286	0.339864	-1.55697	0.00036283	0.00291713
orf19.1830	795.46	1187.85	403.068	0.339325	-1.55926	0.000107342	0.0010351
SPB4	290.106	433.452	146.76	0.338585	-1.56241	0.0049673	0.0256909
HRQ2	509.712	761.74	257.685	0.338284	-1.56369	0.000814754	0.00579618
COX5	4768.68	7126.61	2410.76	0.338276	-1.56373	2.01446e-06	3.07291e-05
orf19.5238	2030.97	3036.35	1025.59	0.337772	-1.56588	1.11528e-05	0.000137787
COX19	751.434	1124.08	378.784	0.336972	-1.5693	0.00859076	0.0392945
orf19.6869	1249.71	1871.09	628.32	0.335804	-1.57431	2.80387e-05	0.000317484
orf19.1531	697.994	1045.44	350.548	0.335312	-1.57643	0.000247838	0.00209804
orf19.3932	12344.1	18504.2	6184.14	0.334203	-1.5812	0.000531155	0.0040711
orf19.1617	740.271	1111.41	369.129	0.332126	-1.5902	0.000142445	0.00131467
ABC1	3011.38	4522.04	1500.72	0.331867	-1.59132	4.62542e-06	6.37042e-05
IFE2	18370.4	27588.2	9152.64	0.331759	-1.59179	1.26326e-06	2.0209e-05
orf19.7193	2671.23	4015.43	1327.02	0.33048	-1.59736	2.88592e-06	4.18727e-05
orf19.2091	3133.56	4711.5	1555.63	0.330176	-1.59869	2.60023e-06	3.82615e-05
orf19.1198	671.507	1010.88	332.134	0.328559	-1.60577	0.000171124	0.00154355
orf19.1867	367.072	552.98	181.164	0.327614	-1.60993	0.00190863	0.0117667
orf19.4680	212.605	320.308	104.901	0.3275	-1.61043	0.0105623	0.04667
orf19.2048	11171.6	16843.6	5499.62	0.32651	-1.6148	7.56488e-07	1.28254e-05
DAO1	2815.5	4247.32	1383.68	0.325777	-1.61804	3.90623e-06	5.47663e-05
orf19.2068	575.212	868.064	282.36	0.325276	-1.62027	0.000363859	0.00292165
FAA2-1	2373.12	3582.22	1164.03	0.324946	-1.62173	0.000877151	0.00616972
orf19.1273	504.145	761.12	247.169	0.324744	-1.62262	0.0012888	0.00854495
orf19.4614	563.767	851.345	276.189	0.324415	-1.62409	0.000245106	0.00207774
GYP7	2129.99	3217.07	1042.91	0.324181	-1.62513	4.71832e-06	6.45562e-05
orf19.6830	823.379	1244.22	402.538	0.323527	-1.62804	0.00616486	0.0303578
orf19.7590	4911.91	7423.39	2400.42	0.323359	-1.62879	1.57998e-06	2.47055e-05
orf19.4919	291.587	441.242	141.931	0.321663	-1.63638	0.00265051	0.0155711
orf19.3170	1357.45	2054.31	660.579	0.321557	-1.63685	1.72722e-05	0.000204869
MRP17	1213.82	1836.98	590.66	0.321539	-1.63694	0.0093433	0.0419977
orf19.3425	1019.27	1544.62	493.915	0.319765	-1.64492	3.7986e-05	0.000416511
orf19.4894	1136.84	1723.35	550.329	0.319337	-1.64685	3.04746e-05	0.000341349
orf19.1440	742.83	1128.23	357.429	0.316805	-1.65833	0.011673	0.0500656
orf19.3784	334.598	508.432	160.763	0.316193	-1.66112	0.00560899	0.0282213
orf19.5660.1	2705.67	4111.93	1299.41	0.316011	-1.66195	0.000757325	0.00546869
orf19.5026	4728.41	7189.78	2267.04	0.315314	-1.66514	0.00214197	0.0130378
orf19.3604	582.506	885.808	279.204	0.315197	-1.66568	0.000160038	0.00145763
SPS20	2134.09	3248.06	1020.12	0.314072	-1.67083	0.00917316	0.0413521
VTC3	7307.08	11121.6	3492.53	0.31403	-1.67102	7.10641e-07	1.21139e-05
POT1	6888.5	10485.2	3291.81	0.313948	-1.6714	4.87264e-07	8.8117e-06
orf19.5236	284.809	434.255	135.362	0.31171	-1.68172	0.00272122	0.0158522
GTT11	5000.84	7629.38	2372.31	0.310944	-1.68527	0.000961963	0.00665376
orf19.216.1	2464.23	3761.28	1167.19	0.310318	-1.68818	9.51527e-07	1.58732e-05
orf19.1217	345.195	526.94	163.45	0.310188	-1.68879	0.000703655	0.00513114
orf19.4807	1204.82	1844.01	565.641	0.306746	-1.70488	7.66775e-06	9.94575e-05
orf19.2114	2040.71	3123.46	957.959	0.306698	-1.70511	2.15341e-06	3.25305e-05
MODF	1145.73	1754.26	537.194	0.306222	-1.70735	7.94383e-06	0.0001024
orf19.1306	412.677	631.954	193.401	0.306036	-1.70823	0.00321765	0.0182665
ZCF1	1384.06	2119.54	648.583	0.306002	-1.70839	0.0025618	0.0151355
orf19.6316	624.406	956.862	291.951	0.305113	-1.71259	0.00281585	0.0163272
orf19.6862	191.185	293.18	89.1903	0.304217	-1.71683	0.00709357	0.0339653
ATP14	6135.06	9412.76	2857.35	0.303562	-1.71994	0.000171854	0.00154551
DAL81	850.54	1305.33	395.753	0.303183	-1.72174	2.94225e-05	0.000330751
JEN2	1638.6	2516.5	760.693	0.302282	-1.72604	2.49555e-06	3.6808e-05
CGR1	1859.74	2856.3	863.185	0.302204	-1.7264	0.00829695	0.0383896
orf19.6443	1302.51	2000.81	604.21	0.301983	-1.72746	4.68097e-06	6.41859e-05
orf19.4229	1164.76	1789.67	539.846	0.301645	-1.72908	6.67216e-06	8.83813e-05
orf19.2457	643.434	988.92	297.949	0.301287	-1.73079	5.76195e-05	0.000602158
UCF1	47923	73664.8	22181.2	0.30111	-1.73164	0.00461178	0.0243426
orf19.6271	1452.85	2234.9	670.802	0.300149	-1.73625	4.25144e-06	5.89439e-05
ATP19	1790.79	2756.94	824.649	0.299118	-1.74122	1.52257e-06	2.38677e-05
orf19.1037	1414.45	2179.16	649.743	0.298162	-1.74583	0.000679473	0.00500472
orf19.6983	540.772	833.25	248.293	0.297982	-1.74671	0.00610569	0.0301372
PEX1	993.928	1532.07	455.79	0.2975	-1.74904	9.52973e-06	0.000120356
MCR1	7733.63	11920.9	3546.42	0.297497	-1.74905	0.000106195	0.00102562
GLG2	325.109	501.476	148.742	0.296607	-1.75337	0.000897188	0.00628233
orf19.872	1036.21	1598.73	473.696	0.296296	-1.75489	0.00304308	0.0175146
INO4	732.204	1130.06	334.346	0.295865	-1.75699	0.000969305	0.00669462
TLG2	290.179	447.923	132.434	0.295662	-1.75798	0.00855091	0.039141
ECI1	1280.28	1976.74	583.824	0.295347	-1.75952	3.32018e-06	4.72937e-05
orf19.5547	2612.06	4038.15	1185.97	0.293691	-1.76763	6.55124e-05	0.000668956
RGT1	1001.38	1548.84	453.93	0.293078	-1.77064	0.00376368	0.0208726
orf19.2076	1334.6	2065.54	603.654	0.29225	-1.77473	3.1897e-06	4.57483e-05
orf19.1873	3473.84	5384.82	1562.85	0.290233	-1.78472	9.66776e-05	0.000951375
orf19.3399	1164.07	1804.78	523.358	0.289985	-1.78595	3.68159e-06	5.19671e-05
orf19.5278	1877.78	2918.15	837.406	0.286965	-1.80105	5.83224e-07	1.0308e-05
orf19.4269	1984.67	3085.73	883.613	0.286354	-1.80413	1.94208e-06	2.97707e-05
VPH2	706.299	1098.4	314.202	0.286055	-1.80564	2.2482e-05	0.000258316
orf19.6606	266.107	413.927	118.287	0.285767	-1.80709	0.00168347	0.0106523
SYS3	729.67	1135.46	323.882	0.285244	-1.80973	1.79823e-05	0.000212887
ASR2	2628.05	4093.95	1162.15	0.28387	-1.8167	1.59661e-07	3.1825e-06
orf19.6899	478.882	746.042	211.722	0.283794	-1.81709	0.000145524	0.00133719
orf19.7343	598.889	933.974	263.805	0.282454	-1.82391	8.27378e-05	0.000822932
orf19.4396	9345.68	14576.7	4114.69	0.28228	-1.8248	2.17949e-08	5.48299e-07
orf19.2386	446.916	697.667	196.165	0.281173	-1.83047	0.00044812	0.00350793
orf19.1150	1536.71	2400.11	673.307	0.280531	-1.83377	7.03035e-07	1.20501e-05
orf19.3610	182.757	285.51	80.0041	0.280215	-1.8354	0.00486038	0.025291
orf19.2978	1041.51	1629.47	453.542	0.278337	-1.8451	2.07023e-06	3.15029e-05
orf19.4204	1067.19	1669.82	464.571	0.278217	-1.84572	0.00438522	0.0234242
PEX8	487.738	763.427	212.049	0.27776	-1.84809	6.95771e-05	0.00070584
orf19.335	473.02	740.653	205.387	0.277305	-1.85045	0.0044535	0.0237279
orf19.5030	2086.03	3266.47	905.588	0.277237	-1.85081	3.20947e-07	6.04951e-06
orf19.5976	341.602	534.947	148.257	0.277143	-1.8513	0.0013875	0.00910262
orf19.1549	1623.35	2542.63	704.063	0.276903	-1.85255	0.00131723	0.0087057
INO2	743.827	1166.19	321.461	0.275651	-1.85909	1.66011e-05	0.000198039
orf19.2936	308.096	483.196	132.996	0.275241	-1.86123	0.00495089	0.025655
orf19.332.1	1301.45	2041.38	561.528	0.275074	-1.86211	0.000368527	0.00295153
IFG3	1921.64	3014.94	828.338	0.274744	-1.86384	2.18427e-07	4.27199e-06
AXL1	493.569	774.752	212.386	0.274135	-1.86704	5.60195e-05	0.000586419
orf19.1764	2213.02	3475.21	950.828	0.273603	-1.86984	1.06175e-06	1.72957e-05
orf19.3574	144.801	227.486	62.1166	0.273057	-1.87273	0.00764831	0.0361225
TSC2	346.844	545.206	148.481	0.27234	-1.87652	0.000302161	0.00249693
orf19.6732	377.806	596.172	159.44	0.267439	-1.90272	0.000109533	0.00105459
orf19.6013	268.682	424.028	113.336	0.267283	-1.90356	0.000917256	0.00639414
RAS1	3780.42	5968.06	1592.78	0.266885	-1.90571	4.26083e-07	7.81863e-06
ZCF15	832.078	1313.63	350.523	0.266835	-1.90598	5.03424e-06	6.82796e-05
HGT5	1392.16	2199.94	584.377	0.265633	-1.91249	3.48417e-07	6.52784e-06
PEX14	967.949	1530.01	405.89	0.265286	-1.91438	0.00170825	0.0107546
PEX3	592.2	936.883	247.516	0.264191	-1.92035	0.00171944	0.0107815
ZFU2	523.525	829.105	217.944	0.262867	-1.92759	0.0140556	0.058158
orf19.6807	5966.95	9454.5	2479.4	0.262245	-1.93101	0.0102948	0.0455851
ATP3	8193.28	12983.8	3402.81	0.262082	-1.93191	0.000453754	0.0035426
FBP1	1971.24	3124.56	817.91	0.261768	-1.93364	0.00236123	0.0140973
orf19.3984	1939.3	3075.23	803.368	0.261239	-1.93656	5.5799e-08	1.26134e-06
ATP18	3582.74	5695.79	1469.69	0.258032	-1.95438	1.77389e-07	3.50232e-06
HAP2	506.36	805.199	207.522	0.257728	-1.95608	1.84828e-05	0.000217985
QCR2	8701	13839.2	3562.83	0.257445	-1.95766	6.37224e-07	1.10742e-05
orf19.6306	329.029	523.361	134.697	0.25737	-1.95808	0.00019661	0.00172283
orf19.996	284.623	452.737	116.508	0.257341	-1.95824	0.000275972	0.00230494
OPT4	4043.11	6432.25	1653.97	0.257137	-1.95939	1.98123e-07	3.89934e-06
orf19.6973	2151.17	3428.04	874.295	0.255042	-1.97119	4.65316e-08	1.07922e-06
CUP9	9699.44	15467.6	3931.28	0.254162	-1.97618	2.3977e-05	0.000273979
UEC1	169.147	269.766	68.5286	0.25403	-1.97693	0.00266893	0.0156366
RMS1	632.782	1009.55	256.018	0.253598	-1.97939	7.32798e-06	9.60231e-05
REX2	289.077	461.267	116.887	0.253404	-1.98049	0.00594327	0.0294286
COX4	10016.6	15998.7	4034.5	0.252177	-1.98749	8.07211e-10	2.54353e-08
orf19.7502	2223.7	3556.38	891.026	0.250543	-1.99687	0.0128244	0.0539525
orf19.4326	309.798	495.795	123.8	0.249699	-2.00174	0.00697461	0.033602
orf19.1091	249.367	399.32	99.4136	0.248957	-2.00603	0.0141725	0.0585576
orf19.949	2288.25	3666.83	909.675	0.248082	-2.01111	1.94526e-08	4.95366e-07
PXA1	1156.22	1853.15	459.296	0.247846	-2.01249	2.34605e-07	4.55981e-06
CYB2	1560.41	2501.19	619.625	0.247732	-2.01315	5.64992e-08	1.27256e-06
SGA1	555.572	891.059	220.086	0.246994	-2.01745	0.000538829	0.00411482
PRN4	1727.98	2773.41	682.548	0.246104	-2.02266	2.33311e-08	5.82251e-07
orf19.6605	397.425	638.633	156.216	0.24461	-2.03144	0.00921182	0.0414828
orf19.5755	1438.96	2313.7	564.216	0.243859	-2.03588	7.02464e-08	1.55967e-06
KTR4	515.854	829.718	201.99	0.243444	-2.03834	0.00734948	0.0350026
SEC5	466.099	749.824	182.375	0.243224	-2.03964	0.00366893	0.0204379
orf19.2397.3	921.597	1483.19	360.004	0.242723	-2.04262	3.764e-07	6.98916e-06
orf19.190	238.588	384.14	93.0369	0.242195	-2.04576	0.0004842	0.00374805
orf19.6196	2549.52	4105.73	993.304	0.241931	-2.04733	4.33416e-09	1.25771e-07
orf19.5012	326.77	526.23	127.309	0.241927	-2.04736	9.24077e-05	0.000913108
orf19.1152	26802.1	43261.5	10342.6	0.239071	-2.06449	1.65838e-10	5.9807e-09
orf19.2986	206.861	334.72	79.0024	0.236026	-2.08299	0.00740882	0.0352046
orf19.4459	4063.86	6587.21	1540.51	0.233864	-2.09626	8.03604e-10	2.54353e-08
orf19.3785	551.911	894.885	208.938	0.23348	-2.09863	3.67242e-06	5.19552e-05
orf19.5701	110.289	179.158	41.4196	0.231191	-2.11284	0.00819708	0.0381777
orf19.230	155.057	252.197	57.9169	0.229649	-2.1225	0.00511696	0.0262755
orf19.4243	161.473	262.955	59.9911	0.228142	-2.132	0.00190378	0.0117485
orf19.6066	2664.45	4343.92	984.991	0.226752	-2.14081	6.14992e-10	1.98805e-08
orf19.5455	6443.11	10532.1	2354.14	0.22352	-2.16152	7.70319e-11	2.9305e-09
orf19.446.1	826.959	1352.68	301.233	0.222693	-2.16687	0.00621788	0.0305219
orf19.6276	542.16	886.858	197.463	0.222654	-2.16712	3.22529e-06	4.61528e-05
ECM38	963.664	1578.25	349.081	0.221183	-2.17669	7.88646e-08	1.73864e-06
orf19.3611	966.883	1585.27	348.5	0.219837	-2.1855	0.0125615	0.0531331
orf19.1150.1	575.004	943.012	206.996	0.219505	-2.18768	0.00841262	0.0387926
FMO1	234.296	385.14	83.4525	0.216681	-2.20635	0.000225126	0.00192934
orf19.94	1019.82	1676.48	363.147	0.216613	-2.20681	5.03764e-05	0.000537262
RRP8	365.055	600.191	129.92	0.216464	-2.2078	0.00217032	0.0131846
orf19.1087	205.988	339.636	72.3399	0.212992	-2.23113	0.00201038	0.012321
orf19.5125	3088.05	5093.39	1082.71	0.212571	-2.23399	1.09361e-10	4.06134e-09
orf19.1107	2199.9	3631.22	768.591	0.211662	-2.24016	3.48738e-10	1.18895e-08
orf19.5114.1	76612.3	126658	26566.5	0.20975	-2.25326	0.00984714	0.0438517
GCV1	3054.14	5053.2	1055.08	0.208795	-2.25984	2.87063e-08	6.96882e-07
AAT21	13889.7	23018.9	4760.46	0.206806	-2.27365	2.87598e-12	1.35934e-10
orf19.5587	917.968	1522.49	313.45	0.205881	-2.28012	2.01464e-08	5.1095e-07
orf19.6982	193.761	321.379	66.143	0.20581	-2.28062	0.00829828	0.0383896
GST3	217.469	360.759	74.1797	0.205621	-2.28194	0.00108674	0.00736175
orf19.3338	245.655	407.969	83.3402	0.20428	-2.29138	0.000106193	0.00102562
orf19.1709	1957.07	3252.12	662.024	0.203567	-2.29642	0.000607606	0.00456729
orf19.7077	4186	6961.87	1410.13	0.20255	-2.30365	4.78973e-09	1.3771e-07
orf19.3444	495.066	824.499	165.634	0.20089	-2.31552	1.11385e-06	1.79106e-05
PDK2	7849.2	13077.5	2620.86	0.200409	-2.31898	0.00318933	0.0181388
PHO112	837.903	1396.2	279.602	0.200259	-2.32006	2.628e-08	6.45515e-07
orf19.2220	76.558	127.632	25.4843	0.199671	-2.32431	0.0144885	0.0594697
IFI3	892.738	1488.57	296.902	0.199454	-2.32587	1.58454e-08	4.10205e-07
orf19.3435	420.931	702.091	139.77	0.199077	-2.3286	2.71866e-06	3.9723e-05
orf19.7619	2242.83	3744.04	741.62	0.19808	-2.33585	0.000122995	0.00115918
YHB5	1221.56	2041.73	401.392	0.196594	-2.34671	3.24167e-06	4.6281e-05
orf19.4642	166.21	277.864	54.5551	0.196337	-2.34859	0.0110967	0.0483128
orf19.265	701.101	1172.37	229.834	0.196043	-2.35076	2.11478e-05	0.000245244
orf19.270	181.279	303.155	59.4035	0.195951	-2.35144	0.000348734	0.00281766
FTR2	1656.08	2771.73	540.433	0.19498	-2.3586	0.00163045	0.01038
orf19.3954.1	171.584	287.326	55.8427	0.194353	-2.36325	0.000375733	0.00300153
QCR9	3035.68	5085.59	985.759	0.193834	-2.36711	0.00263824	0.0155137
orf19.2959.1	3900.34	6536.73	1263.95	0.193361	-2.37063	1.42286e-09	4.37301e-08
PCK1	62330.8	104618	20043.6	0.191588	-2.38392	9.27555e-12	4.16332e-10
orf19.4316	1057.19	1774.98	339.404	0.191215	-2.38673	1.21261e-05	0.000148052
ADE13	7345.55	12337.3	2353.79	0.190786	-2.38997	3.47711e-13	1.83845e-11
GIT2	3973.56	6673.91	1273.21	0.190774	-2.39006	1.79903e-11	7.63548e-10
orf19.6607	967.95	1626.81	309.087	0.189995	-2.39596	0.00330993	0.0186884
orf19.899	818.751	1377.27	260.228	0.188944	-2.40397	6.54093e-07	1.13358e-05
ALD5	81068.9	136535	25602.6	0.187516	-2.41491	4.0623e-14	2.61285e-12
ARG83	196.812	331.732	61.8919	0.186572	-2.42219	0.000781758	0.00560619
orf19.4504	1956.16	3297.92	614.398	0.186299	-2.42431	1.95809e-11	8.25443e-10
orf19.6269	505.724	853.453	157.995	0.185125	-2.43343	2.71611e-07	5.1981e-06
orf19.2821	2078.83	3512.17	645.482	0.183784	-2.44391	0.00241293	0.0143648
PHO86	1763.61	2987.03	540.199	0.180848	-2.46715	2.19047e-08	5.4885e-07
CAT2	6365.2	10798.3	1932.1	0.178926	-2.48256	9.55673e-14	5.52078e-12
PGA46	75.3906	127.898	22.8836	0.178921	-2.48261	0.00849259	0.0389598
PHO81	983.347	1671.76	294.934	0.176421	-2.50291	3.94018e-10	1.33602e-08
orf19.1632	613.578	1043.64	183.515	0.175841	-2.50766	0.000595073	0.00448389
COX13	11283.5	19276.4	3290.51	0.170702	-2.55045	0.00117459	0.00788833
orf19.925	891.462	1523.45	259.473	0.170319	-2.55369	6.07516e-07	1.06171e-05
ALI1	916.62	1570.03	263.207	0.167644	-2.57652	0.00432721	0.0231539
RGS2	672.512	1152.55	192.476	0.167001	-2.58208	0.000261723	0.00219652
CAN2	3240.47	5566.4	914.533	0.164295	-2.60564	7.85132e-14	4.68422e-12
ADR1	2337.54	4016.06	659.006	0.164092	-2.60742	0.000139573	0.00129068
orf19.6084	1314.5	2259.11	369.89	0.163733	-2.61059	8.72256e-12	3.94348e-10
PRR2	664.406	1142.5	186.315	0.163077	-2.61638	2.13862e-09	6.44584e-08
FOX2	10166.4	17504.8	2827.97	0.161553	-2.62992	0.00829879	0.0383896
orf19.1797	911.044	1570.02	252.069	0.160552	-2.63889	2.90343e-05	0.000328162
orf19.5201.1	6064.6	10464.1	1665.06	0.159121	-2.65181	7.89298e-05	0.000791709
COX8	10629.5	18358	2900.89	0.158018	-2.66184	0.00713856	0.0341283
ZCF28	385.759	667.307	104.211	0.156166	-2.67885	1.51619e-07	3.04165e-06
MAL31	955.436	1653.4	257.47	0.155721	-2.68296	7.0004e-11	2.71277e-09
orf19.1082.1	5480.38	9491.04	1469.72	0.154853	-2.69103	3.33453e-08	7.97094e-07
orf19.6168	960.837	1669.28	252.39	0.151197	-2.7255	1.23167e-11	5.33637e-10
FRE7	4077.03	7086.19	1067.88	0.150698	-2.73027	1.44939e-08	3.79946e-07
TNA1	219.464	381.486	57.4417	0.150573	-2.73146	9.39232e-06	0.000118861
orf19.3337	177.269	308.193	46.345	0.150377	-2.73335	5.5247e-05	0.000581258
DIP5	14064.9	24460.2	3669.52	0.15002	-2.73677	7.48983e-17	5.99091e-15
orf19.35	5470.76	9523.02	1418.5	0.148955	-2.74706	2.88319e-16	2.22077e-14
SKN1	1500.07	2613.25	386.888	0.148049	-2.75585	4.43084e-13	2.28463e-11
GTT13	144.992	252.739	37.2456	0.147368	-2.7625	0.000184015	0.00163078
SOD3	20002.5	34900.8	5104.29	0.146251	-2.77348	6.62964e-07	1.14261e-05
COX6	9437.51	16489.8	2385.2	0.144647	-2.78939	0.0145641	0.0596384
RBT7	397.9	696.412	99.3879	0.142714	-2.8088	3.14402e-08	7.57357e-07
orf19.6017	520.384	911.074	129.695	0.142354	-2.81245	1.82176e-09	5.51744e-08
PHO84	18843.7	32993.3	4693.99	0.142271	-2.81329	2.54331e-07	4.89744e-06
PHR1	10114.8	17715.5	2514.06	0.141913	-2.81692	1.89227e-17	1.57411e-15
orf19.4121	1649.08	2889.65	408.5	0.141367	-2.82249	7.88336e-14	4.68422e-12
orf19.6518	327.486	574.119	80.8518	0.140827	-2.828	8.6761e-06	0.000110245
orf19.3439	2411.95	4228.65	595.245	0.140765	-2.82864	2.93297e-06	4.24567e-05
PHO113	1529.01	2682.34	375.689	0.14006	-2.83588	1.00522e-05	0.000125702
FMP45	1427.96	2508.4	347.517	0.138541	-2.85161	5.36267e-08	1.22108e-06
orf19.4962	89.5802	157.375	21.7854	0.13843	-2.85277	0.00923391	0.041536
orf19.3353	8813.02	15497.7	2128.29	0.137329	-2.86429	4.0448e-18	3.50494e-16
orf19.715	814.279	1432.78	195.777	0.136641	-2.87154	0.00307835	0.0176524
HBR2	2242.53	3951.54	533.53	0.135018	-2.88877	0.00465078	0.0244823
PPR1	172.389	304.057	40.7197	0.133921	-2.90055	1.71087e-05	0.000203704
orf19.4947	13525.1	23890.4	3159.87	0.132265	-2.91849	0.00456551	0.0241596
orf19.3483	623.903	1102.24	145.569	0.132067	-2.92066	0.0126782	0.0535179
orf19.5270	334.799	591.658	77.9396	0.131731	-2.92434	0.000205579	0.00179193
orf19.5565	1543.97	2729.1	358.829	0.131482	-2.92706	1.28572e-14	8.71916e-13
orf19.7596	100.89	178.395	23.3844	0.131082	-2.93146	0.000629127	0.00467833
IFC1	708.246	1256.47	160.018	0.127355	-2.97308	0.00258089	0.0152339
ALK8	172.455	306.005	38.9056	0.12714	-2.97551	8.29713e-06	0.000106295
orf19.446.2	524.668	930.988	118.348	0.127121	-2.97573	0.00134732	0.00888577
orf19.1114	1660.96	2951.57	370.356	0.125478	-2.9945	3.97899e-09	1.16549e-07
ENA2	5977.16	10653.9	1300.38	0.122056	-3.03438	9.70983e-05	0.000952767
ZCF25	335.28	597.632	72.9275	0.122027	-3.03472	1.49001e-07	3.01823e-06
orf19.3448	220.434	393	47.867	0.121799	-3.03743	5.9669e-05	0.000617371
orf19.6491	71.0584	126.769	15.3477	0.121069	-3.0461	0.00232483	0.0139468
OYE22	187.301	334.22	40.3825	0.120826	-3.04899	3.93583e-06	5.50574e-05
orf19.4768	134.205	239.538	28.8717	0.120531	-3.05253	0.0002242	0.0019267
CHO2	468.92	837.329	100.512	0.120038	-3.05843	0.000189324	0.001666
CAR1	4351.37	7771.18	931.566	0.119874	-3.0604	8.33136e-19	7.53324e-17
POX1-3	19938.2	35612.8	4263.61	0.119721	-3.06225	1.12297e-20	1.29745e-18
CTR1	28635.4	51155.3	6115.43	0.119546	-3.06436	1.04802e-20	1.2337e-18
IDP2	8507.17	15252.1	1762.27	0.115543	-3.1135	1.19776e-20	1.35869e-18
orf19.3684	3353.2	6016.25	690.151	0.114714	-3.12388	4.58371e-19	4.26833e-17
BIO32	312.167	560.255	64.0785	0.114374	-3.12817	3.45263e-06	4.90683e-05
orf19.5066	122.411	220.012	24.81	0.112767	-3.14859	0.000323776	0.00264749
orf19.7288	7007.06	12618.9	1395.24	0.110568	-3.177	3.39895e-19	3.21304e-17
BMT1	257.17	463.898	50.4421	0.108735	-3.20111	6.39484e-05	0.00065513
TRY5	424.365	765.778	82.9517	0.108323	-3.20658	1.58747e-10	5.79195e-09
FRE30	1357.6	2450	265.198	0.108244	-3.20764	9.58641e-17	7.4762e-15
orf19.376	6459.13	11664.1	1254.14	0.107521	-3.21731	0.00077317	0.00557022
orf19.873	75.4468	136.358	14.5354	0.106597	-3.22976	0.00430755	0.0230883
OSM2	4617.96	8349.18	886.74	0.106207	-3.23505	6.24095e-21	7.63476e-19
orf19.2650	323.196	584.663	61.7281	0.105579	-3.24361	2.26016e-05	0.000259213
orf19.1075	662.995	1199.55	126.436	0.105402	-3.24602	0.000387715	0.0030854
ALD6	3210.51	5822.26	598.764	0.10284	-3.28152	2.72921e-20	2.93578e-18
MDM34	4559.58	8271.83	847.324	0.102435	-3.28722	1.56078e-21	2.07185e-19
orf19.5925	483.291	882.032	84.5507	0.095859	-3.38294	8.88569e-06	0.000112679
orf19.1611	45.2403	82.582	7.89863	0.095646	-3.38615	0.00688197	0.03331
CAG1	768.074	1402.23	133.92	0.0955053	-3.38827	2.11919e-05	0.000245299
orf19.3335	11006.3	20108.8	1903.86	0.0946782	-3.40082	1.6349e-07	3.24845e-06
MDH1	10571.6	19337.3	1805.89	0.0933887	-3.42061	2.21511e-05	0.000254983
orf19.4567	75.3067	138.065	12.5479	0.0908838	-3.45983	0.000539497	0.00411482
orf19.2306	1071.15	1969.38	172.919	0.0878037	-3.50957	0.00229266	0.0138202
HSP31	219.112	405.791	32.4326	0.0799243	-3.64522	9.87982e-09	2.68001e-07
WH11	10296.7	19097.6	1495.7	0.0783185	-3.6745	0.0109679	0.0479866
orf19.2168	678.94	1261.47	96.4146	0.0764307	-3.7097	3.96141e-16	2.97774e-14
orf19.1171	99.1526	184.894	13.4116	0.0725369	-3.78514	4.28224e-05	0.000463835
orf19.1350	2473.87	4618.14	329.61	0.071373	-3.80848	0.000631602	0.00469115
orf19.3029	3886.85	7261.58	512.123	0.0705251	-3.82572	4.13685e-27	8.60328e-25
orf19.7356	318.905	596.303	41.5063	0.0696062	-3.84464	1.92915e-05	0.00022624
orf19.792	558.109	1043.65	72.5647	0.0695295	-3.84623	5.66472e-16	4.15791e-14
SFC1	6109.94	11452.7	767.146	0.0669836	-3.90005	4.11346e-29	9.16566e-27
ALS1	18051.4	33952.6	2150.25	0.063331	-3.98094	0.0116212	0.0499342
HGT9	482.09	907.577	56.6037	0.0623679	-4.00305	1.13287e-15	8.12413e-14
CIT1	95469.5	179759	11179.6	0.0621917	-4.00713	3.31398e-33	9.84567e-31
orf19.7566	9596.71	18078.2	1115.22	0.0616886	-4.01885	2.3429e-08	5.82365e-07
orf19.7296	3360.69	6332.91	388.468	0.0613412	-4.027	1.68532e-28	3.62577e-26
orf19.4936.1	31961.4	60289.4	3633.42	0.0602663	-4.0525	2.45028e-06	3.62258e-05
ACS1	24204.7	45689.6	2719.76	0.059527	-4.07031	5.70286e-23	9.12312e-21
orf19.3352	259.698	490.3	29.0965	0.0593443	-4.07475	0.00242893	0.0144325
ATO10	435.874	824.642	47.106	0.057123	-4.12978	5.34622e-05	0.000564383
orf19.7340	47.2131	89.5523	4.87404	0.0544267	-4.19954	0.00112513	0.00757248
orf19.6024	84.0654	159.619	8.51189	0.0533263	-4.22901	0.00549788	0.0277294
PXP2	4745.54	9013.85	477.228	0.0529439	-4.23939	1.65969e-11	7.09235e-10
orf19.1082	118.662	226.063	11.2604	0.0498107	-4.3274	0.00730203	0.0348032
orf19.2781	247.607	472.053	23.1597	0.0490616	-4.34926	6.74156e-12	3.09269e-10
FDH1	14781.9	28181.8	1381.98	0.0490379	-4.34996	9.93575e-37	3.64642e-34
PEX11	524.044	999.669	48.4192	0.0484353	-4.3678	0.00621766	0.0305219
FRP3	21039.6	40190.9	1888.39	0.0469856	-4.41164	2.16301e-38	8.4344e-36
orf19.1124	2022.46	3863.67	181.251	0.0469116	-4.41391	2.26382e-30	5.64959e-28
ICL1	64806.2	123808	5804.38	0.0468821	-4.41482	4.28008e-07	7.83092e-06
TRY6	667.296	1277.27	57.3196	0.0448766	-4.47789	6.54589e-21	7.85381e-19
MLS1	103898	199592	8203.61	0.0411019	-4.60465	1.51982e-34	5.26788e-32
GAP2	954.808	1838.68	70.94	0.0385821	-4.69592	6.7503e-11	2.6322e-09
ADH2	39482.5	76037.3	2927.68	0.0385031	-4.69888	3.81321e-14	2.47819e-12
orf19.3902	563.229	1085.6	40.8577	0.0376361	-4.73174	4.65149e-21	5.80413e-19
orf19.3924	52.0568	100.614	3.4998	0.0347845	-4.84541	0.000248424	0.00210016
orf19.4450.1	32101.3	62496.3	1706.22	0.0273011	-5.1949	8.52823e-08	1.85392e-06
orf19.1449	1820.86	3559.13	82.5792	0.023202	-5.4296	3.3565e-39	1.39608e-36
orf19.5611	525.633	1027.77	23.4968	0.022862	-5.45091	6.29696e-05	0.000648296
TRY4	10165.2	19880.7	449.67	0.0226184	-5.46636	2.72363e-51	1.41606e-48
CTN3	15828	30989.4	666.731	0.0215148	-5.53852	8.41526e-25	1.5442e-22
orf19.2431	84.2007	164.902	3.4998	0.0212235	-5.55819	4.46025e-07	8.13669e-06
orf19.6688	6222.62	12194.2	250.981	0.0205819	-5.60248	2.08824e-51	1.18441e-48
orf19.4244	61.643	120.961	2.32464	0.019218	-5.7014	0.00118013	0.0079085
orf19.4189	260.91	512.746	9.07379	0.0176965	-5.82039	5.35356e-09	1.51822e-07
orf19.22.1	25.8018	50.7914	0.81234	0.0159937	-5.96636	0.0042632	0.0229492
orf19.670.2	24034.3	47344.3	724.368	0.0153	-6.03032	4.06112e-61	4.22289e-58
orf19.2701	8353.07	16454.7	251.481	0.0152833	-6.0319	1.6658e-58	1.4847e-55
MTLA2	25.8301	50.9602	0.699959	0.0137354	-6.18596	0.00426977	0.0229647
CTN1	7017.56	13850.8	184.317	0.0133074	-6.23163	9.16565e-52	5.71845e-49
orf19.4445	11421.1	22549.6	292.487	0.0129708	-6.26859	1.92615e-08	4.92511e-07
orf19.2819	34.7927	68.7731	0.81234	0.0118119	-6.40362	0.00047692	0.00370088
PGA34	324.235	641.245	7.22435	0.0112661	-6.47186	7.08156e-22	9.81818e-20
orf19.7279.1	19158	37956.7	359.304	0.00946615	-6.72301	1.3207e-07	2.72842e-06
orf19.7280	5368.77	10672.6	64.9775	0.00608828	-7.35975	5.79949e-05	0.000605067
ATO1	37293.2	74165.3	421.135	0.00567833	-7.46032	5.88779e-23	9.18347e-21
PHO89	43389.4	86605.4	173.352	0.00200164	-8.96461	7.68152e-30	1.84327e-27
orf19.1122	420.293	839.887	0.699959	0.000833397	-10.2287	7.48751e-34	2.45866e-31

## Sheet: Common with other studies
Upregulated genes with known functions					Genes common with Nobile et al. review					Master regulators of biofilms				Downregulated genes with known functions common between our study versus,
common between our study versus,					Genes important for regulatory and					and biofilm target genes from				Sanchez et al		Nett et al
Sanchez et al		Nett et al			non-regulatory roles in biofilm growth					Nobile et al. Cell 2012				None		ACS1
ACC1		ACE2			ACE2					BCR1				only 34 genes		AHP1
ARO3		CDC34			BCR1					NDT80				with known		ALK8
ARO4		CPA1			BRG1					BRG1				functions		CCP1
ASN1		CTP1			CRZ2					orf19.6874				repressed in		DAO1
CAM1-1		DLD1			GAL4					orf19.7152				Sanchez et al		FRP3
CBK1		DOG1			GCN4					YWP1						GCN2
ECM17		EBP1			NDT80					DIP5						GCV1
EFB1		ECM3			NRG1					SWE1						GLG2
FAS2		ERG25			RFX2					SFU1						HHT1
FAT1		FCR1			CZCF34					CUP9						orf19.1037
FRS1		FKS1			ALS1					GAC1						orf19.6276
FRS2		FRE10			ALS2					CRZ2						PRD1
GCD11		GDH3			ALS3					NRG1						RIC1
GLY1		GNP1			EAP1					CAN2						SHM2
GPD1		GPD1			ECM33					EHT1						SLA2
HIS1		GUT2			HWP1											VMA13
HMT1		HEM13			PGA7											VTC3
HPT1		HNT2			PGA10											ZWF1
HTS1		HOM3			PGA13
HWP1		HSP30			CBK1
IMH3		IFF5			HYR1
MET3		INO1			MKC1
MEX67		MDR1			PMT1
MIG1		MET1			PMT2
MIS12		OAC1			PMT4
OLE1		orf19.11			PMT6
PEL1		orf19.1189			RHR2
PFK2		orf19.1800			SPF1
PHO88		orf19.2092			SUN41
POL1		orf19.2308			TPK2
QDR1		orf19.3988			MDR1
RHR2		orf19.417			QDR1
RPA190		orf19.4553			ADH1
RPL11		orf19.480			GCA1
RPL13		orf19.4849			GCA2
RPL21A		orf19.5605			IFD6
RPS23A		orf19.5813			XOG1
RPS4A		orf19.583			SET3
SDH4		orf19.6054			YWP1
SEC14		orf19.6601			PAP1
SER33		orf19.6660			PDX1
SSB1		orf19.7020			VPS1
SUR2		orf19.7166
TEF1		orf19.7257
THS1		orf19.7322
TRP4		orf19.7427
TRP5		orf19.966
YST1		OYE23
		PCL5
		PEL1
		PHR2
		POL1
		PRN3
		PTP1
		RAD16
		RAS2
		SOD5
		SOD6
		STP4
		SUA71
		SYS1
		UGA1
		XOG1

## Sheet: Upreg D vs P
id	baseMean	baseMean_dispersed	baseMean_planktonic	foldChange	pval	padj
SUN41	31643.1	41926.9	21359.4	1.96292	0.00707391	0.0486206
HIP1	4294.3	5740.07	2848.53	2.0151	0.00899475	0.0574294
TSR1	2276.85	3082.76	1470.95	2.09577	0.0081749	0.053722
TFP1	6492.88	8798.9	4186.87	2.10155	0.00866199	0.0559294
PDA1	16929.6	23159.5	10699.7	2.1645	0.00766538	0.051394
RPS22A	5854.03	8009.75	3698.32	2.16578	0.00849151	0.0552082
SAP9	11872.1	16270.7	7473.46	2.17713	0.00394378	0.0304563
orf19.6770	2637.78	3618.76	1656.79	2.18419	0.00916508	0.0582214
orf19.5692	1832.69	2517.36	1148.02	2.19279	0.00389711	0.0301463
GCD11	4893.3	6734.54	3052.07	2.20655	0.00713629	0.0489536
RPS10	14125.8	19456.9	8794.71	2.21234	0.00625834	0.0440254
SMF3	1911.55	2634.47	1188.64	2.21637	0.00644262	0.0449697
SKN1	4210.85	5808.45	2613.25	2.22269	0.0062879	0.0441839
GPI7	1457.93	2017.7	898.166	2.24646	0.00762366	0.0512654
GSY1	18332.8	25376.6	11288.9	2.24792	0.0037636	0.0296182
orf19.3681	2032.28	2813.2	1251.35	2.24813	0.00516628	0.0375182
ADE6	2976.64	4125.1	1828.18	2.25639	0.00170436	0.0162405
HEM1	5194.29	7201.46	3187.12	2.25955	0.00474017	0.0350717
HGT14	1123.62	1559.39	687.845	2.26706	0.00821608	0.05388
PMR1	2652.75	3681.73	1623.78	2.26738	0.00307066	0.0252107
GPM1	60709.7	84278.7	37140.6	2.26918	0.00432937	0.0327252
orf19.3915	5239.63	7275.8	3203.46	2.27123	0.00651114	0.0452754
TRP2	2016.25	2800.29	1232.22	2.27256	0.00941852	0.0596506
MLT1	5093.56	7074.9	3112.22	2.27327	0.0019842	0.018085
orf19.698	3028.65	4213.08	1844.23	2.28447	0.00539249	0.0388469
orf19.6438	2878.64	4004.64	1752.63	2.28492	0.00199163	0.0181264
KRE9	4248.89	5911.37	2586.4	2.28556	0.00330137	0.0264488
ERG1	5054.65	7033.21	3076.1	2.28641	0.00335026	0.0266706
orf19.7215	1919	2671.15	1166.84	2.28921	0.0031148	0.0254402
PGA38	6468.33	9009.39	3927.27	2.29406	0.00843519	0.0551444
IQG1	1105.27	1542.6	667.938	2.30949	0.00543508	0.0390642
NPL3	2662.68	3717.51	1607.86	2.31209	0.00159767	0.0155538
orf19.7125	1403.06	1959.21	846.917	2.31335	0.00207246	0.0186997
STT3	3479.96	4861.67	2098.26	2.317	0.00304894	0.025122
CDC60	4549.99	6357.71	2742.28	2.3184	0.00255297	0.0221457
UBI3	14004.5	19601.5	8407.6	2.3314	0.00389645	0.0301463
MET2	5541.71	7778.82	3304.6	2.35393	0.00185502	0.017309
RPS5	12977.7	18233.3	7722.13	2.36118	0.00783237	0.0522352
orf19.4159	1020.66	1434.52	606.801	2.36407	0.0064676	0.045044
EHT1	3371.35	4738.95	2003.75	2.36503	0.00676248	0.0468384
RPS19A	12739.8	17914.2	7565.52	2.36787	0.00520655	0.0376801
orf19.3293	3344.74	4705.46	1984.03	2.37167	0.00763475	0.0512654
SOD4	1110.77	1564.08	657.463	2.37897	0.00856609	0.0555383
orf19.6896	468.05	659.531	276.569	2.38469	0.00802462	0.0531789
orf19.6860	2471.96	3483.52	1460.41	2.3853	0.00435563	0.0328054
PMT4	7158.08	10097.7	4218.49	2.39367	0.00248818	0.0217638
orf19.7152	4993.23	7048.43	2938.03	2.39903	0.00542868	0.0390629
RPL5	16886.1	23849.6	9922.64	2.40355	0.00385239	0.0300038
SOD1	2998.02	4235.55	1760.49	2.4059	0.00332925	0.0265707
RPL32	8424.21	11917.6	4930.81	2.41697	0.00807988	0.0534326
PMC1	8137.84	11522.1	4753.57	2.42388	0.00188586	0.0174671
LYS12	7798.97	11045.1	4552.88	2.42595	0.00206606	0.0186688
NOP5	4424.54	6266.18	2582.9	2.42603	0.00290221	0.0242713
MIH1	1743.07	2469.18	1016.95	2.42803	0.0019663	0.0180264
SSZ1	9437.86	13381	5494.7	2.43526	0.00183646	0.0171868
HIS7	2063.12	2926.74	1199.5	2.43996	0.00424678	0.0323341
RPL11	5506.74	7817.08	3196.4	2.44559	0.00319788	0.0259247
ISC1	762.16	1083.03	441.289	2.45424	0.00567676	0.0405234
DCW1	4603.03	6544.16	2661.91	2.45844	0.00103399	0.0112504
orf19.6220.4	6243.21	8877.99	3608.42	2.46035	0.00544541	0.0390938
ENO1	200684	285432	115936	2.46198	0.0024986	0.0217943
FAV3	1023.24	1456.04	590.439	2.46603	0.00352045	0.0279194
SSR1	6841.17	9742.67	3939.68	2.47296	0.00417933	0.0319366
CYS4	3306.85	4717.08	1896.61	2.48712	0.00421577	0.032137
CLG1	7392.66	10549.5	4235.8	2.49056	0.00640843	0.0447807
FET34	6826.13	9742.12	3910.15	2.49149	0.00417708	0.0319366
ERG5	14280.2	20404.8	8155.62	2.50194	0.00119287	0.0124724
CDC14	841.543	1202.51	480.572	2.50226	0.00497581	0.0364294
orf19.6090	2247.31	3213.34	1281.27	2.50793	0.00289571	0.0242572
PMT5	1173.06	1677.31	668.8	2.50794	0.00485263	0.0356938
FRP2	2410.37	3447.04	1373.71	2.50929	0.00516207	0.0375182
ILV1	2684.48	3839.53	1529.43	2.51044	0.00285421	0.0240492
RPS4A	14257.9	20395.1	8120.73	2.51149	0.00325327	0.0262305
NDE1	10527.1	15058.5	5995.6	2.5116	0.00177664	0.0167265
orf19.3799	11132.5	15926.9	6338.12	2.51287	0.00249707	0.0217943
FRS2	3188.57	4562.85	1814.3	2.51494	0.00345212	0.0274468
orf19.3132	1120.6	1603.74	637.46	2.51583	0.00455846	0.0340882
CDC5	2002.15	2866.41	1137.88	2.51908	0.0036955	0.0291606
DED81	5476.75	7842.23	3111.26	2.5206	0.0043855	0.0329909
orf19.6654	1214.68	1739.39	689.974	2.52095	0.00210133	0.0189059
ARO3	6712.78	9618.27	3807.3	2.52627	0.00136508	0.0138691
LSC2	7834.08	11227.7	4440.5	2.52847	0.00300405	0.0247933
RPL13	16381.7	23484.2	9279.22	2.53083	0.00462211	0.0343658
orf19.136	690.851	990.57	391.132	2.53257	0.00716552	0.0490893
TOP2	859.084	1232.34	485.826	2.53659	0.00395952	0.0305165
orf19.668	897.582	1287.97	507.189	2.53943	0.00622503	0.0438945
HHF1	4748.25	6817.44	2679.06	2.54471	0.00535639	0.0386755
RNR21	6507.97	9344.39	3671.55	2.54508	0.00275298	0.02346
ECM29	1063.83	1528.13	599.528	2.54889	0.00128185	0.0131757
CRC1	6366.77	9147.29	3586.25	2.55066	0.00279394	0.0236847
PGA62	296959	426682	167236	2.55138	0.000703319	0.00825219
orf19.2478.1	19990.6	28723.6	11257.6	2.55149	0.00382563	0.0299618
ENA21	16386	23547.9	9224.11	2.55286	0.000491615	0.00624413
ARO2	1801.16	2589.61	1012.7	2.55714	0.00144313	0.014452
DDI1	4532.21	6518.32	2546.11	2.56011	0.00606187	0.0430284
RPA190	1524.51	2192.87	856.143	2.56134	0.00103864	0.0112621
MMD1	15878.7	22843.9	8913.44	2.56286	0.00211409	0.0189665
SEC12	4460.42	6419	2501.84	2.56571	0.00735548	0.0501721
RPL9B	5984.99	8621.21	3348.78	2.57443	0.00426306	0.0323797
orf19.2150	7409.99	10676.1	4143.87	2.57636	0.000894799	0.0100132
THR4	2977.03	4294.45	1659.6	2.58764	0.00169152	0.0162164
FRS1	4638.26	6693.6	2582.92	2.59149	0.00165228	0.0158887
orf19.417	735.119	1060.99	409.251	2.5925	0.00425465	0.0323549
MES1	2969.78	4286.92	1652.63	2.59399	0.00281211	0.0238026
orf19.6778	1865.82	2694.32	1037.31	2.59741	0.00106857	0.0115468
orf19.4496	1097.43	1585.93	608.932	2.60445	0.00279441	0.0236847
ZUO1	2077.97	3004.29	1151.66	2.60867	0.0030752	0.0252151
YOX1	1423.19	2058.01	788.367	2.61047	0.00462626	0.0343658
RPS21B	3493.87	5052.99	1934.74	2.61172	0.00257622	0.0222859
TIF	39752.6	57513.4	21991.8	2.61522	0.00195473	0.0179464
RPL30	7813.6	11307.7	4319.49	2.61783	0.00170219	0.0162405
orf19.4122	620.57	898.171	342.969	2.61881	0.00554455	0.0397601
FLC3	1268.31	1836.46	700.162	2.6229	0.000546348	0.00675046
orf19.2988	4764.83	6902.4	2627.25	2.62723	0.00117115	0.0123788
ENG1	3791.98	5499.57	2084.39	2.63846	0.00141536	0.014242
NTH1	973.986	1414.07	533.901	2.64856	0.00313421	0.0255324
RPL19A	14490.2	21042.5	7937.96	2.65088	0.00462837	0.0343658
RPL16A	28315.3	41132.8	15497.8	2.6541	0.00142987	0.014342
orf19.5281	5212.98	7573.86	2852.09	2.65554	0.00078693	0.00899818
TMA19	29997.1	43588	16406.2	2.6568	0.000677217	0.00802075
PDR17	717.64	1043.63	391.647	2.66472	0.00474747	0.0350844
orf19.3815	1715.06	2494.17	935.942	2.66488	0.00487317	0.035803
orf19.6840	1232.56	1792.81	672.309	2.66665	0.00413631	0.0317235
FET31	639.698	930.894	348.502	2.67113	0.00298577	0.0247302
GAR1	2116.95	3081.95	1151.95	2.67543	0.00242836	0.0213893
GND1	39041.9	56934.2	21149.6	2.69197	0.000454766	0.00584872
orf19.3459	1444.83	2107.66	781.992	2.69525	0.00149118	0.0148152
orf19.5730	1334.94	1947.62	722.253	2.69659	0.000956404	0.0105338
PET9	68581.6	100074	37089.3	2.69819	0.000586941	0.00712601
DPP2	1366.3	1995.57	737.04	2.70755	0.00100545	0.0109779
RPS6A	8613.76	12592.4	4635.11	2.71674	0.00305238	0.025122
RCH1	858.103	1255.4	460.803	2.72439	0.00178035	0.0167364
EFT2	70804.1	103601	38007.4	2.72581	0.00148471	0.0147742
orf19.1212	10828.4	15858.2	5798.55	2.73485	0.00154121	0.0151922
ACF2	1209.31	1771.64	646.977	2.73834	0.00315903	0.0256681
MSB1	2801.33	4105.99	1496.68	2.7434	0.00179496	0.0168485
FAA4	8069.81	11838.6	4301.07	2.75247	0.000736104	0.00853776
IML2	1719.32	2522.56	916.066	2.75369	0.00117996	0.0124406
orf19.4149.1	1156.02	1697.44	614.596	2.76188	0.00821223	0.05388
orf19.4325	933.717	1372.29	495.143	2.7715	0.00214044	0.0191482
PMT6	3917.56	5760.38	2074.75	2.77643	0.000314338	0.00428822
orf19.4906	3624.61	5335.89	1913.34	2.78878	0.000320755	0.00433813
TRP4	1321.23	1945.64	696.823	2.79216	0.00388822	0.0301463
STE24	3130.71	4614.57	1646.84	2.80207	0.00135836	0.0138456
PRN3	299.619	441.766	157.472	2.80535	0.00741859	0.0504384
MIS11	5186.01	7647.72	2724.29	2.80723	0.00128216	0.0131757
DLD1	3583.64	5287.95	1879.32	2.81376	0.00031295	0.00427856
orf19.7277	598.448	883.372	313.523	2.81756	0.000994047	0.0108723
RPS1	21031.2	31057.5	11005	2.82211	0.00112212	0.0119207
YHM2	2443.66	3609.86	1277.46	2.82581	0.000867882	0.00972926
orf19.4981	531.137	784.618	277.655	2.82587	0.00757365	0.0511059
CRD2	1178.88	1742.51	615.247	2.8322	0.00434009	0.03274
orf19.2607	615.265	909.496	321.033	2.83303	0.0049231	0.0360855
orf19.5365.1	888.048	1312.82	463.273	2.8338	0.00848314	0.0552082
IFF8	344.39	509.134	179.646	2.8341	0.00738557	0.0503227
PDC11	115960	171487	60433	2.83763	0.000539156	0.00668861
ILS1	6381.34	9438.62	3324.05	2.83949	0.000560354	0.00688294
HMT1	1423.03	2104.99	741.061	2.84052	0.00197084	0.0180352
HGT8	2231.27	3301.58	1160.95	2.84385	0.000272803	0.00389038
orf19.7095	2300.64	3406.03	1195.25	2.84964	0.000497635	0.00629703
orf19.6247	808.064	1196.99	419.134	2.85588	0.00385484	0.0300038
orf19.3051	3458.72	5124.22	1793.23	2.85754	0.000330672	0.00441528
RPL24A	7320.6	10847.5	3793.65	2.8594	0.00238816	0.0211239
RPS20	12522.6	18557.9	6487.22	2.86069	0.000798719	0.0090999
orf19.4531	1810.09	2683.22	936.952	2.86378	0.000506543	0.00635858
BMT3	704.927	1045.17	364.683	2.86597	0.00243372	0.0214065
HET1	4472.57	6632.59	2312.56	2.86808	0.000474072	0.00604754
AMO1	556.292	824.963	287.62	2.86824	0.00330686	0.0264591
ARO4	7311.35	10849	3773.68	2.87492	0.000252837	0.00363866
orf19.263.1	9208.56	13671.2	4745.95	2.8806	0.000641835	0.00765939
NRG1	8029.86	11925.5	4134.19	2.88461	0.000991444	0.0108627
APT1	798.344	1185.96	410.726	2.88748	0.00377842	0.029666
orf19.6415.1	2251.99	3346.34	1157.64	2.89065	0.00210701	0.01893
HGT3	336.766	500.627	172.904	2.89541	0.00267306	0.0230286
PIR1	3854.25	5732.93	1975.57	2.90191	0.000441033	0.00573069
orf19.2930	1815.37	2700.79	929.939	2.90427	0.00126195	0.0130105
PMT1	3916.8	5827.6	2006	2.90509	0.000458016	0.0058785
orf19.6717	996.854	1483.5	510.21	2.90762	0.000444063	0.00575817
orf19.5541	1526.02	2271.37	780.662	2.90955	0.000280118	0.00394991
KRE30	5120.85	7624.08	2617.63	2.91259	0.000284872	0.00400796
RPL17B	6936.25	10331.4	3541.05	2.91762	0.00298805	0.0247302
IFD6	343.206	511.326	175.085	2.92044	0.00848998	0.0552082
PDB1	7002.76	10434.4	3571.11	2.9219	0.000857762	0.0096502
orf19.5572	383.358	571.468	195.248	2.92688	0.00869676	0.0559815
orf19.7244	1698.48	2532.24	864.712	2.92842	0.0032331	0.0261349
HPT1	1134.59	1692.6	576.578	2.9356	0.00121897	0.0126503
TPO5	329.471	491.662	167.281	2.93914	0.00622104	0.0438945
UTP22	1378.45	2057.06	699.843	2.93932	0.0014062	0.014218
PGA59	108998	162733	55262.9	2.9447	0.000592968	0.00717149
orf19.7100	1502.89	2245.18	760.604	2.95184	0.000326215	0.00438645
orf19.6929	459.691	686.901	232.481	2.95465	0.00328508	0.0263856
RPL3	21405.5	32011	10799.9	2.96401	0.000273765	0.00389526
CAR2	23844.4	35660	12028.8	2.96455	0.00118731	0.0124657
ADO1	2220.2	3323.98	1116.41	2.97737	0.00123985	0.0128246
IDH2	26057.7	39057.1	13058.2	2.991	0.0002088	0.00308975
orf19.6874	3932.26	5894.68	1969.84	2.99246	0.00201082	0.0182746
SAH1	6856.42	10279.2	3433.62	2.9937	0.00014877	0.00243017
orf19.1030	1689.67	2533.93	845.403	2.9973	0.00113047	0.0119891
PGA13	10601.4	15910.5	5292.3	3.00635	0.000152505	0.00243428
YCP4	5220.06	7835.85	2604.26	3.00886	0.00029535	0.00411852
orf19.1308	2681.63	4026.35	1336.91	3.01168	0.000212622	0.00312426
OPT8	789.927	1186.28	393.573	3.01414	0.00189664	0.0175411
RPS8A	21043.4	31613.8	10473	3.0186	0.000198601	0.00298713
HMG1	3703.62	5565.95	1841.28	3.02286	9.37578e-05	0.00162885
IDI1	2638.77	3965.86	1311.69	3.02347	0.0055726	0.039843
LCB2	2690.85	4045.89	1335.81	3.0288	0.000140456	0.00232455
RPL14	8206.01	12348.2	4063.8	3.03859	0.00121332	0.0126125
WOR2	927.285	1396.05	458.521	3.04468	0.000589511	0.00714341
orf19.6180	1233.45	1857.18	609.725	3.04593	0.00772654	0.0516389
orf19.1946	1026.18	1545.23	507.124	3.04704	0.000899345	0.0100461
orf19.7057	2896.29	4362.27	1430.3	3.04989	0.000381316	0.00500647
RPL23A	12806.6	19312.5	6300.64	3.06517	0.000149835	0.0024317
orf19.2308	2694.31	4063.97	1324.66	3.06794	0.000533746	0.00664699
HHT2	849.811	1282.22	417.397	3.07195	0.00720008	0.0492724
RPS3	7894.14	11922.5	3865.77	3.08412	0.000737161	0.00853776
IFF4	983.472	1487.33	479.61	3.10113	0.0002991	0.00415142
KRS1	6727.51	10177.4	3277.63	3.10511	0.000467823	0.00597996
INT1	1037.22	1569.48	504.953	3.10817	0.000221209	0.00323531
CSA1	4627.21	7003.36	2251.07	3.11113	0.00384939	0.0300038
orf19.1857	532.234	805.758	258.711	3.11451	0.00401766	0.0308888
HTB1	17940.6	27160.9	8720.33	3.11467	0.000191319	0.00290629
GPI13	628.326	951.248	305.405	3.1147	0.00142256	0.0142915
SMP3	909.604	1377.61	441.598	3.1196	0.00061725	0.00743656
orf19.7082	479.472	726.237	232.707	3.12082	0.0063801	0.0446323
MVD	10893	16515.8	5270.28	3.13376	0.00880948	0.0564759
SPF1	3218.57	4883.73	1553.41	3.14388	6.92822e-05	0.00126208
orf19.321	646.719	981.326	312.113	3.14414	0.001026	0.0111829
YST1	14293.1	21693.9	6892.27	3.14757	0.000150639	0.0024317
YMC2	1196.44	1816.03	576.851	3.14817	0.000290798	0.00407312
CPA1	582.949	884.882	281.016	3.14887	0.00918704	0.058302
orf19.1203.1	1603.56	2434.37	772.742	3.1503	0.0048875	0.0358664
orf19.6240	456.796	693.583	220.009	3.15252	0.00517953	0.0375277
TOM40	11287.6	17138.7	5436.4	3.15259	6.18926e-05	0.00114821
ALS6	893.242	1356.62	429.868	3.15588	0.000286532	0.00402232
TEF2	39092.1	59426.9	18757.4	3.16819	0.000687642	0.00809846
KAR4	635.249	966.158	304.339	3.17461	0.00118371	0.0124487
ALS5	1085.38	1651.17	519.584	3.17787	6.18476e-05	0.00114821
TUB2	6445.73	9806.07	3085.39	3.17823	6.94451e-05	0.00126208
HHT21	5879.41	8949.3	2809.51	3.18536	0.000464994	0.0059559
orf19.4301	585.739	892.184	279.294	3.19443	0.000827059	0.00935499
ACE2	3609.34	5498.93	1719.74	3.19753	0.000131243	0.0022014
FAA21	2953.25	4499.45	1407.04	3.1978	0.000264658	0.00379142
orf19.4609	6511.05	9921.73	3100.36	3.20019	0.000155478	0.00247544
RPL10A	15077.4	22986.3	7168.56	3.20654	0.00019454	0.00294311
RPS13	10555	16098.7	5011.3	3.21248	0.000194679	0.00294311
orf19.5813	2879.56	4397.08	1362.03	3.22834	0.000140866	0.00232521
YHM1	3783.31	5779.22	1787.41	3.23329	0.000304175	0.00418542
orf19.1917	2208.72	3374.22	1043.22	3.23444	0.00323093	0.0261349
UTR2	7079.48	10816.6	3342.39	3.23618	0.000170247	0.00265021
orf19.1855	258.794	395.539	122.05	3.2408	0.00465558	0.0345271
EXO1	545.116	833.929	256.304	3.25367	0.00270714	0.0231951
ECM22	1663	2545.35	780.636	3.26062	0.000132063	0.00220889
RPL21A	18437.5	28225.5	8649.49	3.26326	0.000175981	0.00269937
HIS4	6419.1	9835.36	3002.85	3.27535	3.86413e-05	0.000787328
NOP1	3953.54	6061.84	1845.25	3.28511	6.65256e-05	0.00122333
orf19.2851	379.324	582.48	176.167	3.30642	0.00257045	0.0222666
ARO9	477.548	734.458	220.638	3.32879	0.00119587	0.0124724
UPC2	3014.67	4636.79	1392.55	3.32972	0.000201873	0.00300848
RPS21	23009.3	35390.6	10628.1	3.3299	0.00156261	0.0153072
CTP1	659.434	1014.56	304.305	3.33404	0.000949574	0.010477
orf19.6882.1	9939.71	15296.2	4583.25	3.33741	0.000234252	0.0033867
RPS26A	14789.8	22767.7	6811.93	3.34233	0.000343473	0.00455718
orf19.4805	1094.05	1684.8	503.298	3.34752	0.000356411	0.00470897
PMI1	1853.58	2854.52	852.628	3.34791	0.000172817	0.00267039
FAS2	12096.1	18639.8	5552.39	3.35707	6.17284e-06	0.000165196
GNA1	320.219	493.764	146.673	3.36642	0.00250859	0.0218511
ARO8	10867.8	16759.8	4975.92	3.36818	0.000136256	0.00226098
AAP1	424.746	655.027	194.464	3.36837	0.00109537	0.0117355
RPL82	6864.27	10588.6	3139.93	3.37225	0.000149176	0.00243048
orf19.850	635.739	983.567	287.91	3.41623	0.00134023	0.0136899
orf19.1584	860.839	1332.2	389.476	3.4205	0.000173759	0.00267835
orf19.2452	943.936	1462.83	425.042	3.44162	0.000327595	0.00438645
TRR1	2787.05	4322.38	1251.71	3.45318	8.21688e-05	0.00146195
HGT16	1020.97	1584.32	457.627	3.46203	8.39245e-05	0.00148083
orf19.2426	458.974	712.691	205.257	3.47219	0.00334691	0.0266706
YNK1	10259.3	15950.1	4568.55	3.49128	0.000209472	0.00309242
HTA2	6656.14	10349.5	2962.78	3.49317	9.15342e-05	0.00159486
LYS4	1723.53	2681.74	765.324	3.50406	4.40338e-05	0.000873591
FGR41	4893.92	7620.07	2167.76	3.51517	5.23394e-05	0.00100661
RPL18	19151	29829.4	8472.68	3.52065	2.67524e-05	0.000575067
orf19.2045	2183.19	3402.1	964.281	3.52812	8.40606e-05	0.00148083
AUR1	1590.07	2480.26	699.869	3.54389	5.11235e-05	0.000993082
SIM1	14093	21991.1	6194.87	3.54989	1.39752e-05	0.000338039
ACC1	7579.52	11831.3	3327.7	3.55541	3.57591e-06	0.000104115
orf19.1393	746.059	1165.39	326.725	3.56689	0.000278451	0.00393523
SRP40	1100.93	1722.64	479.217	3.59469	0.000361449	0.00476552
CAM1	9185.24	14377.8	3992.7	3.60102	7.10525e-05	0.00128405
orf19.2191	736.428	1153.27	319.59	3.60859	0.000938919	0.0103776
orf19.2552	199.124	311.918	86.3299	3.61309	0.00484167	0.0356549
orf19.1746	218.883	343.026	94.741	3.62067	0.00312118	0.0254592
HOM2	4126.1	6468.68	1783.53	3.6269	3.73173e-05	0.000766956
orf19.4376	620.884	973.418	268.351	3.62741	0.000506364	0.00635858
HHF22	4533.63	7109.83	1957.43	3.63222	0.000157024	0.00249375
YMC1	990.936	1554.85	427.017	3.6412	0.000131265	0.0022014
FTR1	3628.15	5693.31	1562.98	3.6426	7.92686e-06	0.000206855
LSC1	13734.4	21558.1	5910.64	3.64734	1.42744e-05	0.00034264
GDA1	1412.35	2217.31	607.394	3.65053	0.00011271	0.00192617
LAG1	1522.38	2391.01	653.741	3.65743	6.77429e-05	0.00124209
orf19.4550	756.306	1188.11	324.5	3.66136	9.7009e-05	0.00168069
CHA1	6749.94	10608.5	2891.36	3.66904	6.52379e-05	0.00120317
RNR1	5271.81	8287.35	2256.27	3.67303	9.54221e-06	0.000241008
STP3	3413.49	5366.8	1460.18	3.67544	2.1416e-05	0.000486227
ILV3	13850.6	21793	5908.26	3.68857	0.00227035	0.020167
RPS7A	10161.7	15996.9	4326.47	3.69745	0.000563813	0.00691193
orf19.3432	313.462	493.499	133.424	3.69873	0.000640035	0.00765244
orf19.541	789.932	1243.7	336.168	3.69963	0.000165851	0.0026207
PLB4.5	1676.42	2641.39	711.45	3.71268	3.1576e-05	0.000666381
HIS5	1467.6	2313.02	622.172	3.71765	5.3501e-05	0.00102078
GAP1	3830.83	6037.95	1623.7	3.71862	2.83768e-05	0.000600882
orf19.2489	6512.73	10271.3	2754.15	3.72939	1.5628e-05	0.000370884
PGA52	13141.2	20750.7	5531.76	3.7512	2.3123e-05	0.000508464
HSL1	1375.48	2172	578.967	3.75151	3.42495e-05	0.000710875
RPL12	17413	27503.7	7322.22	3.7562	2.6792e-05	0.000575067
PTP3	6940.3	10962.8	2917.84	3.75715	1.21445e-05	0.000297186
orf19.2962	527.27	833.602	220.938	3.77301	0.000384511	0.00503789
IMH3	8411.44	13304.2	3518.73	3.78095	9.21271e-06	0.000237454
SPE2	3452.54	5461.42	1443.65	3.78306	4.89258e-05	0.000958549
PTR2	9621.08	15227.3	4014.86	3.79273	4.56373e-06	0.000127561
orf19.4771	1014.86	1606.44	423.281	3.79521	0.000230163	0.00334294
RPP2A	6359.88	10076.1	2643.6	3.81152	5.729e-06	0.0001553
RPS17B	10852.3	17208.1	4496.56	3.82695	8.05894e-05	0.00143985
orf19.5720	1553.2	2466.18	640.226	3.85205	6.28015e-05	0.00116164
orf19.5393	1985.72	3153.42	818.024	3.85493	2.21932e-05	0.000494939
orf19.7370	758.275	1204.78	311.765	3.86439	0.000278184	0.00393523
HSP30	961.022	1528.07	393.975	3.8786	1.84452e-05	0.000423363
HOM6	5129.7	8157.35	2102.06	3.88065	4.1319e-05	0.000830209
PGA54	2611.39	4152.81	1069.98	3.88121	0.00701322	0.048309
orf19.1397	542.662	863.373	221.951	3.88993	0.00019949	0.00298713
RPL43A	7184.71	11436.6	2932.84	3.89949	3.29952e-05	0.000689391
RPS15	28107.6	44753.1	11462.1	3.90443	1.6701e-05	0.000389009
orf19.753	2641.57	4209.81	1073.33	3.92219	3.22533e-05	0.000678398
FAD2	4214.02	6716.58	1711.45	3.9245	2.71068e-05	0.000579846
DPP3	834.461	1331.08	337.839	3.93999	0.000187578	0.00285636
RPS14B	20417.1	32582.9	8251.27	3.94883	6.13232e-06	0.000164813
orf19.6526	867.891	1386.57	349.215	3.97053	2.1158e-05	0.00048211
RPS12	6119.59	9783.04	2456.15	3.98308	3.95472e-05	0.000802299
RPS27	12863.8	20587.8	5139.92	4.00546	1.66429e-05	0.000389009
URA7	2568.86	4113.28	1024.45	4.01512	4.87552e-06	0.000133314
GFA1	4651.98	7450.64	1853.32	4.02016	2.74553e-06	8.26155e-05
ACO2	4646.86	7453.91	1839.82	4.05144	2.63618e-05	0.000573666
ECM17	5452.39	8755.14	2149.64	4.07284	6.92825e-07	2.48982e-05
TUB1	8665.05	13935.6	3394.49	4.10537	1.24335e-06	4.05191e-05
CHS8	2414.56	3883.27	945.857	4.10555	3.5608e-06	0.000104115
HOM3	1040.36	1675.87	404.856	4.13942	5.20608e-05	0.00100433
SAP8	198.7	320.278	77.1217	4.15289	0.00272569	0.0233102
EXG2	387.291	624.301	150.28	4.15425	0.00029854	0.00415142
ROD1	524.523	846.089	202.956	4.16882	0.00013271	0.00221383
orf19.5216	274.487	442.956	106.018	4.17811	0.000575397	0.00702655
CYB5	2843.98	4592.11	1095.84	4.19051	1.79671e-05	0.000413902
orf19.4889	1812.79	2927.24	698.336	4.19174	2.62282e-05	0.000572741
orf19.1409.1	1523.39	2460.81	585.982	4.19946	5.12334e-05	0.000993082
orf19.5469	742.744	1200.06	285.431	4.20438	0.00138877	0.0140871
orf19.6329	906.629	1466.69	346.57	4.23201	2.26819e-05	0.000500513
MIT1	4129.68	6683.23	1576.14	4.24025	4.86596e-06	0.000133314
orf19.5711	1100.02	1781.13	418.9	4.25193	2.09388e-05	0.000478852
CEF3	28884.8	46789.9	10979.6	4.26151	7.8135e-07	2.72995e-05
ANT1	2065.18	3349.82	780.536	4.29169	3.90719e-06	0.000110686
orf19.2350	218.324	354.282	82.3667	4.30127	0.000649251	0.00773322
ERG11	6399.15	10385.6	2412.69	4.30458	0.00329035	0.0263941
orf19.787	108.321	176.055	40.5863	4.33779	0.00865325	0.0559294
ERG2	2202.04	3581.94	822.146	4.35681	2.66453e-05	0.000575067
CNT	5640.82	9177.2	2104.44	4.36087	2.62253e-06	7.96708e-05
MUP1	6707.81	10919.7	2495.92	4.37502	8.83476e-07	3.04703e-05
FLU1	841.262	1371.9	310.622	4.41663	1.63011e-05	0.00038396
PHO88	3233.71	5273.48	1193.95	4.41684	5.43259e-06	0.000147903
PHO13	199.178	325.129	73.2272	4.44001	0.00174196	0.0165085
CHS1	1888.58	3087.92	689.23	4.48025	2.54383e-06	7.80397e-05
orf19.2059	563.628	922.861	204.394	4.51511	0.00119432	0.0124724
RPL6	26581.9	43526.3	9637.58	4.51631	1.92521e-06	5.99387e-05
orf19.2846	201.256	330.378	72.1333	4.5801	0.00103675	0.011261
orf19.3722	1488.17	2445.76	530.583	4.60956	5.54496e-05	0.00104722
SAM2	4570.13	7515.89	1624.38	4.62694	0.00171027	0.0162722
CDC20	1489.12	2452.09	526.141	4.66052	8.86637e-07	3.04703e-05
PCL5	4169.21	6867.31	1471.12	4.66809	1.96658e-06	6.09252e-05
orf19.6741	425.484	701.338	149.63	4.68714	3.71876e-05	0.000766796
EFB1	13982.2	23060.5	4903.84	4.70255	1.42482e-06	4.52559e-05
orf19.1137	218.87	361.528	76.2121	4.74371	0.00107438	0.0115788
MEU1	1848.59	3054.37	642.808	4.75161	7.68719e-06	0.000201436
orf19.2269	768.752	1270.19	267.316	4.75165	4.63723e-05	0.000913686
GCY1	992.345	1640.7	343.987	4.76966	2.38779e-05	0.000523234
ERG10	8223.57	13606	2841.15	4.7889	1.95171e-07	8.0752e-06
NRM1	1817.3	3009.33	625.26	4.81293	1.2976e-06	4.16356e-05
ZRT2	13375.9	22151.2	4600.59	4.81485	1.47513e-07	6.43548e-06
orf19.2726	2187.09	3625.42	748.757	4.84192	1.052e-06	3.53799e-05
CHS2	1529.84	2536.17	523.512	4.84454	1.13779e-06	3.76607e-05
orf19.4783	107.363	178.08	36.6448	4.85964	0.00865987	0.0559294
GUA1	6734.22	11172.1	2296.33	4.86521	1.85989e-07	7.83809e-06
MNN1	2576.2	4275.55	876.854	4.87601	9.65505e-07	3.26455e-05
orf19.4966	1193.8	1982.39	405.206	4.89229	0.00812669	0.0536373
RBT1	1736.87	2887.57	586.17	4.92617	3.79327e-05	0.000777065
ZCF5	123.353	205.2	41.5052	4.94396	0.00332926	0.0265707
orf19.675	24766.8	41226.7	8306.86	4.96297	7.93383e-08	3.75157e-06
GPD1	1469.02	2455.4	482.65	5.08732	7.38121e-07	2.60789e-05
orf19.4940	2602.73	4350.61	854.845	5.08935	1.48796e-07	6.43548e-06
GAL4	6615.86	11061	2170.73	5.09553	2.36606e-07	9.53857e-06
HGT2	1481.71	2478.98	484.436	5.11724	0.000390601	0.00509646
SRD1	1253.58	2098.85	408.306	5.14039	4.10571e-08	2.08232e-06
THR1	1043.4	1747.69	339.102	5.15388	0.000668921	0.00795245
MIR1	23666.5	39667.1	7665.84	5.17452	1.89504e-07	7.89265e-06
ERG24	1908.92	3200.28	617.565	5.1821	5.98265e-07	2.16235e-05
FAS1	18534.6	31115.8	5953.43	5.22654	4.98407e-09	3.16614e-07
TRP5	5010.2	8416.64	1603.77	5.24803	5.98586e-08	2.89578e-06
orf19.5474	92.4886	155.499	29.4779	5.27512	0.0042923	0.0325232
SPE3	2595.67	4364.81	826.531	5.28088	5.17841e-07	1.9045e-05
orf19.3721	107.273	180.482	34.0631	5.29846	0.00383897	0.0299916
MXR1	1969.27	3319.32	619.226	5.36043	1.24611e-06	4.05191e-05
YHB4	875.097	1475.08	275.112	5.36176	9.06534e-07	3.08173e-05
SWE1	1032.95	1741.46	324.44	5.36759	1.30853e-06	4.17734e-05
JEN2	8033.11	13549.7	2516.5	5.38434	1.494e-07	6.43548e-06
orf19.6805	440.691	743.723	137.659	5.40266	0.000197518	0.00297887
SSB1	80148.8	135391	24906.1	5.43608	2.32228e-08	1.29246e-06
CRH11	5778.28	9762.64	1793.92	5.44208	2.91427e-08	1.56648e-06
LAT1	12259	20713.7	3804.33	5.44476	3.82747e-08	1.97303e-06
SER33	8207.19	13868.2	2546.17	5.4467	1.22221e-07	5.45139e-06
ACS2	18522.4	31312.2	5732.59	5.46214	2.84123e-08	1.54039e-06
orf19.2284	1122.21	1898.27	346.148	5.48399	1.06853e-06	3.57446e-05
RPL8B	9781.43	16555.1	3007.73	5.5042	7.98401e-06	0.000207485
orf19.1340	303.491	513.832	93.1499	5.51618	6.9636e-05	0.00126208
MET16	551.431	935.481	167.38	5.58896	3.57329e-05	0.000739225
RBE1	2276.89	3863.45	690.33	5.59652	8.41703e-08	3.95035e-06
CFL2	321.617	545.873	97.3604	5.60673	1.15276e-05	0.000284303
DOG1	891.024	1512.98	269.064	5.62315	7.2457e-07	2.5891e-05
PRN1	108.199	184.213	32.1845	5.72366	0.00763804	0.0512654
GUT1	2880.78	4909.86	851.699	5.76479	6.55014e-08	3.14457e-06
UGA4	219.18	373.619	64.7412	5.77096	8.88486e-05	0.00156081
BAT21	1278.33	2179.82	376.845	5.78439	1.45938e-07	6.41819e-06
RPP1A	12713	21703.1	3722.89	5.82963	3.20822e-06	9.47253e-05
RPL4B	36111.4	61655.5	10567.2	5.83462	6.57091e-09	4.01208e-07
PGA23	1637.25	2796.45	478.047	5.84973	0.00298796	0.0247302
RPP2B	12702.2	21704.4	3699.99	5.86606	3.66136e-06	0.00010547
FCY2	665.485	1137.41	193.561	5.87624	1.24991e-06	4.05191e-05
MTS1	10049	17183.4	2914.55	5.89573	2.61792e-08	1.44422e-06
orf19.6532	155.485	265.92	45.0497	5.90281	0.000356347	0.00470897
orf19.2310	126.094	216.17	36.0166	6.00198	0.00191851	0.0176397
ERG13	5378.25	9228.23	1528.27	6.03837	2.82833e-08	1.54039e-06
DPP1	309.816	532.139	87.4925	6.08212	4.12738e-05	0.000830209
ASN1	13782.3	23686.7	3877.87	6.10816	6.43168e-09	3.96557e-07
MET10	2588.5	4449.97	727.025	6.12079	1.85046e-08	1.04843e-06
orf19.4342	1951.12	3354.31	547.935	6.12172	4.19536e-08	2.11077e-06
orf19.341	827.534	1422.88	232.184	6.12825	2.11379e-07	8.63224e-06
MET18	167.582	288.264	46.8999	6.14637	0.00376762	0.0296182
PGA53	9230.34	15892.6	2568.12	6.1884	3.24371e-08	1.69997e-06
FEN12	1784.82	3080.59	489.041	6.29924	9.47581e-08	4.34809e-06
HIS1	4059.48	7010.01	1108.95	6.32132	8.00633e-09	4.75017e-07
CYS3	11860.1	20481.4	3238.9	6.32356	4.431e-06	0.000124962
RHR2	3121.98	5395.29	848.674	6.35731	7.50844e-09	4.4972e-07
orf19.164	430.236	744.008	116.464	6.38832	6.11639e-06	0.000164813
orf19.5879	327.869	567.055	88.6834	6.39415	0.000739652	0.00855086
RPS16A	35563.2	61548.1	9578.39	6.42573	6.73747e-09	4.07422e-07
MET1	1755.63	3039.72	471.534	6.44646	0.00190056	0.0175514
orf19.5842	323.122	559.983	86.2612	6.49171	3.87788e-06	0.000110353
LIP8	383.41	664.521	102.299	6.49589	2.635e-06	7.96708e-05
MEP1	353.056	612.962	93.1499	6.58038	6.98901e-06	0.000184644
orf19.3306	123.378	214.402	32.3533	6.62691	0.00348053	0.0276377
URA2	3696.78	6427.71	965.854	6.65495	6.22869e-11	6.21782e-09
PGA26	113.76	197.801	29.7184	6.65583	0.00174298	0.0165085
SAP3	75.4011	131.561	19.2413	6.83741	0.00760116	0.0512029
orf19.6992	1434.76	2504.63	364.892	6.86404	3.73949e-08	1.94361e-06
ASC1	31664.6	55311	8018.08	6.89829	5.63286e-10	4.42813e-08
DUR31	134.218	234.833	33.6037	6.98831	0.000317443	0.00432121
orf19.3406	253.597	444.049	63.144	7.03233	1.26369e-05	0.000308037
GIG1	101.613	178.025	25.2018	7.06396	0.00328122	0.0263856
CAM1-1	2906.62	5093.14	720.105	7.07277	1.65786e-06	5.23934e-05
HIS3	472.762	828.722	116.801	7.09513	1.18196e-06	3.89181e-05
orf19.6222.1	213.137	374.155	52.1196	7.17877	0.000144944	0.00238003
orf19.6138	61.5846	108.235	14.9343	7.24739	0.00800601	0.0531522
HGT13	659.814	1160.02	159.61	7.26782	9.28742e-08	4.29475e-06
PGA22	51.2085	90.2271	12.19	7.40173	0.00678375	0.0468824
DUR35	124.373	219.205	29.5403	7.42055	0.000366903	0.0048273
CHT1	912.303	1613.08	211.531	7.62573	1.60652e-08	9.2692e-07
CDC19	63093.6	111623	14564	7.66434	4.57278e-11	4.87428e-09
ECM18	147.225	260.852	33.5975	7.76405	4.53199e-05	0.000896279
orf19.6859	61.9616	109.899	14.0247	7.83607	0.00460626	0.0343333
AAH1	131.998	234.387	29.609	7.91608	0.000553979	0.00683132
orf19.3988	1677.24	2978.75	375.726	7.928	1.17555e-09	8.59652e-08
FCY23	1653.3	2937.29	369.306	7.95356	8.62139e-10	6.37881e-08
RPP1B	6194.22	11011.2	1377.23	7.99519	2.59614e-10	2.26766e-08
ERG6	1943.62	3455.41	431.833	8.00174	5.10023e-09	3.20754e-07
orf19.7056	265.923	473.243	58.6026	8.07546	4.10485e-07	1.53994e-05
orf19.1964	2745.65	4895.78	595.511	8.22114	3.22577e-11	3.5591e-09
UBC15	472.309	842.463	102.155	8.24693	3.72386e-07	1.41935e-05
RME1	91.4461	163.254	19.6383	8.31303	0.0013297	0.0136197
SAP6	59.3068	106.195	12.4182	8.55161	0.00205792	0.018622
orf19.2553	113.57	203.376	23.7641	8.55813	0.000452972	0.00583759
RPP0	22542.9	40386.1	4699.63	8.59347	4.505e-06	0.000126482
orf19.3924	484.294	867.974	100.614	8.6268	5.38056e-05	0.00102231
RBR2	1106.74	1983.83	229.647	8.63864	0.00017155	0.0026639
ALP1	2512.78	4506.94	518.611	8.69041	8.58356e-11	8.17909e-09
orf19.1815	4939.29	8862.73	1015.84	8.7245	6.50995e-11	6.39704e-09
EBP7	326.034	587.409	64.6596	9.08463	1.88403e-06	5.89486e-05
PGA57	122.481	220.751	24.2112	9.11772	5.132e-05	0.000993082
orf19.7554	794.25	1432.42	156.081	9.1774	4.66292e-09	2.99236e-07
CFL4	50.1941	90.7143	9.67383	9.37729	0.00504784	0.0368709
SAM4	4179.47	7556.73	802.204	9.41996	5.4995e-11	5.57845e-09
HAK1	303.721	549.166	58.2774	9.42331	2.55456e-07	1.02329e-05
RTA4	852.017	1541.27	162.761	9.46956	8.30524e-10	6.21805e-08
LYS22	2945.51	5328.35	562.671	9.46974	3.02443e-10	2.57953e-08
orf19.5831	42.7902	77.4538	8.12666	9.53083	0.0063142	0.0443192
GIT4	74.49	134.902	14.0779	9.58255	0.000975206	0.0107034
RTA2	5369.45	9729.61	1009.29	9.64	1.38891e-12	1.89888e-10
OYE23	188.699	342.003	35.3945	9.66259	2.67712e-05	0.000575067
orf19.3522	127.604	231.512	23.6954	9.77033	2.26133e-05	0.000500513
orf19.3516	767.859	1393.64	142.079	9.80893	3.89779e-10	3.14271e-08
MIS12	4422.81	8029.93	815.698	9.84425	7.7314e-07	2.71636e-05
orf19.711	4926.55	8945.01	908.081	9.85045	2.98752e-06	8.9045e-05
RBR1	95.5336	173.723	17.3441	10.0162	0.000172388	0.00267032
OPT1	3260.3	5929.83	590.77	10.0375	8.64403e-13	1.23551e-10
PGA61	168.146	305.945	30.3467	10.0817	1.59668e-05	0.0003775
orf19.3461	497.654	906.071	89.2368	10.1536	1.27658e-06	4.11712e-05
SNR52	810.21	1476.31	144.113	10.2441	7.50325e-10	5.70803e-08
FET3	1172.14	2138.02	206.248	10.3663	2.19995e-11	2.47062e-09
MDR1	287.449	525.095	49.8038	10.5433	9.54104e-08	4.34809e-06
orf19.2583.2	57.5684	105.235	9.90201	10.6276	0.00169689	0.0162231
orf19.6224	965.83	1770.68	160.982	10.9992	4.21263e-11	4.56779e-09
XOG1	1176.62	2159.44	193.802	11.1425	1.88532e-12	2.52271e-10
GDH3	5912.69	10856	969.373	11.199	2.77777e-06	8.31877e-05
MET14	697.012	1280.28	113.741	11.2561	2.98061e-09	2.0156e-07
OPT9	401.274	738.794	63.7537	11.5883	3.55785e-10	2.98337e-08
orf19.4707	238.708	440.2	37.2168	11.828	3.60633e-07	1.38294e-05
LEU4	2405.93	4437.42	374.444	11.8507	1.79143e-08	1.02421e-06
orf19.510	650.435	1201	99.8735	12.0252	1.13353e-11	1.34506e-09
orf19.1473	112.108	207.038	17.1784	12.0522	6.82853e-05	0.00124839
OAC1	235.657	435.473	35.8416	12.15	1.78504e-05	0.000412726
SSU1	522.683	966.29	79.0751	12.2199	1.25784e-09	9.09258e-08
GPD2	3121.69	5775.01	468.372	12.33	1.7214e-13	2.70648e-11
ZCF22	123.974	229.737	18.2099	12.6161	3.26403e-05	0.00068425
PRX1	2749.81	5099.92	399.696	12.7595	2.65786e-13	3.97982e-11
orf19.2244	292.725	543.019	42.4303	12.7979	5.18011e-08	2.54514e-06
orf19.5589	166.846	310.087	23.6046	13.1367	1.52982e-05	0.000364433
PGA17	785.811	1461.09	110.532	13.2187	6.11676e-05	0.00114149
ECM331	3714.84	6919.93	509.745	13.5753	1.22912e-13	1.98204e-11
SSA2	16304.4	30396.1	2212.68	13.7373	2.22475e-14	3.99756e-12
CRZ2	1528.78	2855.73	201.825	14.1496	2.63235e-13	3.97982e-11
orf19.3499	665.481	1243.84	87.1202	14.2773	1.06473e-08	6.25801e-07
FRP5	88.4689	165.37	11.5679	14.2956	0.000707244	0.00828279
MET15	15449.3	28899.4	1999.22	14.4553	2.15065e-12	2.8178e-10
PST3	15828.1	29685.9	1970.43	15.0657	2.96012e-16	6.41938e-14
GUT2	3591.49	6740.7	442.292	15.2404	1.32916e-15	2.69647e-13
PGA32	538.853	1012.49	65.2162	15.5251	7.32999e-07	2.60442e-05
orf19.4612	127.356	239.705	15.0061	15.9739	1.10083e-05	0.000272565
SEO1	741.963	1398.41	85.5173	16.3523	1.19469e-13	1.97721e-11
orf19.2445	346.923	654.345	39.5017	16.565	2.23744e-10	1.98187e-08
orf19.5517	574.972	1084.74	65.2069	16.6353	2.78534e-12	3.5749e-10
CAN1	2449.04	4624.09	273.99	16.8769	5.57041e-16	1.16774e-13
LIP3	108.818	205.611	12.0243	17.0996	9.5306e-06	0.000241008
orf19.4789	254.435	480.761	28.1088	17.1036	2.69896e-09	1.86448e-07
orf19.1113	298.88	564.89	32.869	17.1861	2.34846e-09	1.64105e-07
orf19.1736	105.128	198.803	11.4523	17.3593	1.34087e-05	0.000325588
PHO15	603.129	1141.09	65.1723	17.5088	1.16816e-11	1.36047e-09
YWP1	3536.37	6705.98	366.759	18.2844	2.14724e-18	5.40159e-16
orf19.1765	1191.81	2260.83	122.781	18.4136	0.00285695	0.0240492
TPO3	342.651	651.352	33.9506	19.1853	7.28858e-11	7.05199e-09
orf19.2197	31.8271	60.6224	3.03188	19.995	0.00175775	0.0166233
CFL5	59.4716	113.386	5.55733	20.403	0.000750927	0.00865597
FRE10	5238.02	9989.89	486.143	20.5493	7.36913e-20	2.10657e-17
RDN5	201.67	385.258	18.0818	21.3063	1.87049e-08	1.05031e-06
orf19.7069	113.328	216.86	9.79566	22.1383	9.51528e-06	0.000241008
orf19.1062	132.722	254.163	11.2804	22.5314	3.8923e-07	1.47462e-05
orf19.2959	36.3166	69.6576	2.97561	23.4095	0.00111737	0.0118903
RHD1	299.85	575.645	24.0547	23.9306	1.56864e-10	1.42974e-08
orf19.2633.1	500.642	964.007	37.2762	25.8612	9.65627e-14	1.6413e-11
PGA31	57.8511	111.639	4.06333	27.4747	4.19738e-05	0.000840679
PHR2	32487.6	63070.7	1904.47	33.1172	5.6474e-24	2.21978e-21
orf19.4305	32.8507	63.8105	1.89099	33.7445	0.00434173	0.03274
PLB1	191.907	372.992	10.8209	34.4696	1.46251e-10	1.35261e-08
orf19.2460	336.799	654.651	18.9476	34.5506	0.000178467	0.00273085
orf19.2529.1	1989.93	3870.72	109.147	35.4635	2.05474e-20	6.15346e-18
SPO1	161.823	315.398	8.24849	38.2371	3.89263e-09	2.55008e-07
orf19.1541	503.261	981.848	24.6737	39.7933	1.78664e-07	7.59201e-06
orf19.5524	23.1494	45.211	1.08772	41.565	0.00651522	0.0452754
orf19.2049	936.615	1830.62	42.6053	42.967	2.38306e-06	7.34662e-05
PGA6	5577.76	10917.4	238.076	45.8569	3.27002e-26	1.46894e-23
NUP	67.1838	131.561	2.8068	46.8722	9.93229e-06	0.000248861
FMA1	2340.92	4587.3	94.5443	48.5201	1.44327e-26	6.98208e-24
FAD3	2303.78	4519.73	87.8208	51.4654	4.47961e-25	1.87815e-22
CHT2	14493.9	28476.7	511.197	55.7058	2.20941e-29	1.15791e-26
orf19.1370	80.9937	159.356	2.6318	60.5502	6.48529e-06	0.000172822
orf19.5874	154.62	304.261	4.97914	61.107	6.65244e-12	8.04562e-10
AGP3	337.941	665.176	10.7053	62.1353	6.10435e-17	1.37108e-14
FET99	112.693	221.955	3.43197	64.6728	2.18076e-09	1.54099e-07
SUL2	868.645	1712.5	24.7925	69.0733	5.40111e-23	1.88709e-20
SAP4	60.0354	118.467	1.60344	73.8831	3.67274e-06	0.00010547
orf19.1258	128.788	254.198	3.37879	75.2333	3.03522e-10	2.57953e-08
OP4	597.907	1181.26	14.5497	81.188	5.94184e-05	0.00111215
orf19.7608	135.167	267.298	3.03498	88.0725	0.00139874	0.0141653
PGA10	3758.82	7435.84	81.7978	90.9051	4.5698e-32	3.19328e-29
orf19.1239	232.591	460.491	4.6916	98.1523	0.00268117	0.0230669
MET3	1773.53	3512.59	34.4663	101.914	1.09075e-29	6.23612e-27
orf19.3232	1742.56	3454.28	30.85	111.97	6.22068e-32	3.91218e-29
PGA45	2727.25	5411.28	43.2181	125.209	2.46683e-33	2.21627e-30
orf19.6248	141.029	279.939	2.11917	132.099	8.99264e-07	3.07363e-05
orf19.3621	24.3018	48.2599	0.343816	140.365	0.00186968	0.0174199
SOD5	18771.5	37279.2	263.744	141.346	1.45666e-37	1.83219e-34
QDR1	1046.74	2080.66	12.8183	162.32	9.50888e-33	7.47517e-30
orf19.5728	88.0489	175.066	1.03145	169.729	3.48559e-07	1.35314e-05
orf19.6398	118.623	235.87	1.37526	171.509	5.41634e-11	5.57845e-09
HGT7	24306.2	48343.6	268.705	179.914	5.77802e-42	1.21127e-38
HGT17	1926.09	3831.46	20.726	184.862	9.14604e-35	9.58658e-32
orf19.6919	102.765	204.441	1.08772	187.954	1.43369e-07	6.34965e-06
PHO87	2202.69	4388.9	16.4846	266.243	1.20603e-39	1.89619e-36
orf19.1691	7020.87	13997.4	44.3559	315.57	8.59244e-18	2.0014e-15
HGT10	2453.92	4894.72	13.1058	373.478	1.66561e-43	5.23751e-40
orf19.2061	96.7045	192.893	0.515724	374.024	5.54519e-09	3.45284e-07
PRY1	255.211	509.106	1.3159	386.889	8.22916e-05	0.00146195
orf19.4690	1325.72	2646.22	5.21042	507.872	4.57393e-08	2.265e-06
JEN1	218.968	437.248	0.687632	635.875	1.94898e-19	5.3292e-17
HGT12	3854.05	7698.73	9.38319	820.48	3.68835e-53	2.3196e-49
orf19.4653	392.168	783.991	0.343816	2280.26	2.46202e-23	9.10803e-21
orf19.4654	204.506	408.841	0.171908	2378.25	1.45489e-20	4.57489e-18

## Sheet: Downreg D vs P
id	baseMean	baseMean_dispersed	baseMean_planktonic	foldChange	pval	padj
GPX2	7494.21	4894.41	10094	0.484882	0.00813856	0.0536373
RAS1	4375.3	2782.54	5968.06	0.466238	0.00636358	0.0445663
GYP7	2350.43	1483.78	3217.07	0.461222	0.00745191	0.0505557
MSO1	3499.15	2207.57	4790.73	0.4608	0.00900716	0.0574503
LAP3	2204.91	1380.73	3029.09	0.455823	0.00659417	0.0457735
orf19.6869	1360.31	849.535	1871.09	0.454032	0.00813847	0.0536373
RTF1	1241.8	774.775	1708.82	0.453399	0.00748825	0.0506928
DAO1	3085.56	1923.8	4247.32	0.452945	0.00741764	0.0504384
orf19.2076	1495.08	924.608	2065.54	0.447635	0.00770036	0.0515187
orf19.6393	2211.08	1366.49	3055.68	0.447195	0.00760431	0.0512029
orf19.5547	2921.05	1803.94	4038.15	0.446725	0.00408533	0.0313708
orf19.7497	1126.83	694.231	1559.43	0.445182	0.0087583	0.056205
orf19.3900	2689.89	1653.82	3725.96	0.443865	0.00767686	0.0514162
CTA2	3215.23	1976.56	4453.9	0.443781	0.00706814	0.0486206
orf19.4816	4189.84	2569.49	5810.18	0.442239	0.00525085	0.037957
orf19.5575	1544.34	943.897	2144.79	0.440089	0.00745081	0.0505557
orf19.3286	676.604	411.423	941.784	0.436855	0.00887672	0.0567334
orf19.6351	1085.1	658.988	1511.22	0.436063	0.00775078	0.0517459
orf19.4187	981.068	594.968	1367.17	0.435183	0.00748329	0.0506928
TLO1	2238.7	1354.78	3122.61	0.433862	0.00814496	0.0536373
GAL10	2493.72	1508.8	3478.65	0.433732	0.00428834	0.0325232
orf19.2959.1	4685.33	2833.93	6536.73	0.433539	0.00299338	0.0247377
GLE1	817.105	493.332	1140.88	0.432414	0.0083129	0.0544582
orf19.1574	914.186	551.052	1277.32	0.431413	0.00929341	0.0589176
orf19.5552	1122.3	676.258	1568.35	0.431192	0.00608202	0.0431227
orf19.4132	5588.4	3367.34	7809.45	0.431187	0.00386506	0.0300462
orf19.7512	1536.92	925.799	2148.05	0.430995	0.00623991	0.0439449
orf19.1961	1655.76	996.285	2315.23	0.430318	0.00602415	0.0428089
orf19.4241	3022.81	1817.84	4227.78	0.429974	0.0036001	0.0284847
DAK2	5534.97	3318.3	7751.64	0.428077	0.00324647	0.0262093
orf19.542.2	812.632	487.067	1138.2	0.427929	0.00671626	0.0465695
TCO89	2499.92	1498.31	3501.54	0.427901	0.00512515	0.0373922
FMP45	1789.88	1071.35	2508.4	0.427105	0.00792433	0.0526808
YHB1	12137.2	7263.77	17010.5	0.427016	0.00248038	0.0217258
orf19.6739	3026.32	1808.01	4244.62	0.425952	0.00570239	0.0406602
orf19.2371	1371.3	818.155	1924.45	0.425137	0.00581577	0.0414217
orf19.3848	580.317	345.991	814.644	0.424715	0.0088728	0.0567334
EXO70	1132.35	674.643	1590.05	0.42429	0.00555125	0.0397629
orf19.792	742.775	441.898	1043.65	0.423415	0.00751077	0.0507905
orf19.1764	2472.93	1470.66	3475.21	0.423185	0.00278496	0.0236684
orf19.1777	2655.41	1579.09	3731.74	0.42315	0.00611896	0.0433357
orf19.2419	984.397	585.293	1383.5	0.423052	0.007867	0.0524105
SPT10	779.41	462.677	1096.14	0.422095	0.00618086	0.0437249
orf19.904	547.682	324.816	770.547	0.421539	0.00905329	0.0576277
orf19.2565	1157.96	686.01	1629.92	0.420886	0.00502773	0.0367667
orf19.5660	956.248	566.06	1346.44	0.420414	0.00557511	0.039843
orf19.5395	1786.83	1054.82	2518.84	0.418771	0.00645591	0.0450124
orf19.2703	2519.91	1486.87	3552.95	0.418489	0.00459375	0.0343113
orf19.1519	971.621	573.25	1369.99	0.418434	0.00680282	0.0469626
RAD1	1236.08	728.012	1744.16	0.417401	0.00804078	0.05323
orf19.3245	807.869	475.742	1140	0.417319	0.00833245	0.0545294
PST1	12821.1	7542.15	18100	0.416693	0.00190334	0.0175514
orf19.4914.1	24798	14581.5	35014.4	0.416444	0.00305587	0.025122
SHA3	5544.66	3256.86	7832.46	0.415816	0.00154999	0.0152311
TEC1	4645.64	2723.61	6567.68	0.414699	0.00848514	0.0552082
EXO84	862.544	503.927	1221.16	0.412662	0.00752799	0.0508523
CDC37	2754.07	1606.27	3901.86	0.411667	0.00184774	0.0172666
orf19.1802	1681.71	979.154	2384.27	0.410673	0.00327563	0.026377
orf19.3273	849.933	494.188	1205.68	0.409884	0.0041967	0.0320304
orf19.6973	2415.74	1403.45	3428.04	0.409403	0.00308366	0.0252293
NAG1	2565.65	1488.34	3642.96	0.408551	0.00288734	0.0242436
orf19.4225.1	4199	2430.67	5967.34	0.407328	0.0022107	0.0197207
orf19.27	1020.81	590.437	1451.18	0.406868	0.00432557	0.0327252
orf19.3163	617.924	357.066	878.782	0.406319	0.00622578	0.0438945
HMS1	1973.53	1139.48	2807.58	0.405857	0.00314259	0.0255676
orf19.1338	1414.04	816.297	2011.77	0.40576	0.00251493	0.0218557
ROB1	12877.6	7430.84	18324.3	0.405517	0.00153988	0.0151922
orf19.6626	723.867	417.563	1030.17	0.405334	0.00687753	0.0474263
orf19.7468	939.241	541.411	1337.07	0.404923	0.00444853	0.0334251
orf19.6635	812.528	468.364	1156.69	0.404916	0.00735359	0.0501721
OPI1	1369.56	787.465	1951.65	0.403487	0.00272798	0.0233102
orf19.6747	1269.24	729.766	1808.72	0.403472	0.00446049	0.0334749
orf19.3813	1451.86	834.131	2069.58	0.403043	0.00276668	0.0235448
orf19.4488	2219.94	1274.62	3165.26	0.402691	0.00238588	0.0211239
orf19.4246	7994.51	4583.66	11405.4	0.401887	0.00153919	0.0151922
BUD2	1398.87	801.985	1995.75	0.401846	0.00394687	0.0304563
HNT1	7336.11	4205.14	10467.1	0.401749	0.00118096	0.0124406
UFE1	1866.15	1068.91	2663.4	0.401332	0.00245716	0.0215566
RPD3	878.288	502.897	1253.68	0.401136	0.00468474	0.0347024
orf19.5609	419.245	239.65	598.841	0.400189	0.00801212	0.0531522
orf19.4269	2159.23	1232.73	3085.73	0.399494	0.00160267	0.0155559
orf19.4388	1049.52	598.323	1500.73	0.39869	0.00296785	0.0246889
FGR3	1480.03	843.444	2116.61	0.398489	0.00269397	0.0231453
orf19.5935	605.988	345.218	866.758	0.398287	0.00632362	0.0443358
orf19.6269	596.621	339.789	853.453	0.398135	0.00713793	0.0489536
orf19.952	1047.39	595.88	1498.9	0.397545	0.00477978	0.0352817
orf19.449	14232.1	8065.7	20398.4	0.395408	0.00163408	0.0157619
orf19.6508	939.421	531.506	1347.34	0.394486	0.0038312	0.0299682
orf19.428	1658.62	938.203	2379.04	0.394362	0.00308496	0.0252293
orf19.6168	1163.67	658.062	1669.28	0.394218	0.00240988	0.0212861
SSK1	2869.33	1621.25	4117.41	0.393755	0.00160283	0.0155559
orf19.4415	509.875	288.063	731.688	0.393696	0.00884494	0.0566454
orf19.4368	1773.59	999.64	2547.54	0.392395	0.00219424	0.0196017
orf19.2982	377.138	212.439	541.836	0.392073	0.00862272	0.0558479
orf19.4028	1691.16	951.06	2431.26	0.391179	0.00285986	0.0240492
orf19.5782	2246.83	1263.14	3230.52	0.391003	0.00164334	0.0158269
orf19.2036	1065.95	597.405	1534.5	0.389316	0.00205623	0.018622
MLS1	138457	77322.6	199592	0.387403	0.00106042	0.0114784
orf19.4101	377.418	210.212	544.625	0.385976	0.00816327	0.0537017
VPS17	1427.76	793.869	2061.65	0.385065	0.00212974	0.0190797
UGA33	704.252	391.522	1016.98	0.384984	0.00370844	0.029226
TPS1	5726.01	3182.88	8269.14	0.384911	0.00131363	0.013477
orf19.4110	1104.04	612.948	1595.14	0.384261	0.00281762	0.0238172
orf19.1383	1329.09	736.727	1921.45	0.383421	0.00198134	0.018085
orf19.5296	2124.48	1176.61	3072.36	0.382968	0.0014135	0.014242
orf19.4229	1236.71	683.747	1789.67	0.382052	0.00153301	0.0151829
TBP1	5025.07	2777.98	7272.17	0.382002	0.000795263	0.00907696
orf19.5125	3518.38	1943.36	5093.39	0.381546	0.000824661	0.00934468
orf19.874	1455.15	801.407	2108.89	0.380014	0.00208572	0.0187924
JAB1	830.281	457.247	1203.32	0.379989	0.00223151	0.01985
orf19.3399	1244.86	684.938	1804.78	0.379514	0.00168764	0.0162039
orf19.2781	325.481	178.909	472.053	0.379001	0.00868465	0.0559815
orf19.6941	4769.55	2616.47	6922.62	0.377959	0.000907416	0.0101004
orf19.3170	1415.05	775.791	2054.31	0.37764	0.00176442	0.0166419
orf19.3043	953.747	522.157	1385.34	0.376917	0.00460761	0.0343333
SWC4	1101.38	602.465	1600.3	0.376471	0.00156141	0.0153072
orf19.831	811.72	443.652	1179.79	0.376044	0.00295807	0.0246401
orf19.1152	29751.8	16242.1	43261.5	0.375441	0.000635055	0.00760735
orf19.4471	570.51	310.4	830.619	0.373697	0.00360078	0.0284847
orf19.188	1318.96	715.795	1922.12	0.372399	0.001973	0.0180352
KIS2	3434.64	1861.24	5008.03	0.371652	0.00111557	0.0118903
SYS3	778.494	421.531	1135.46	0.371243	0.00176501	0.0166419
orf19.3932	12683.1	6862.04	18504.2	0.370838	0.00077795	0.00891171
FAV2	744.971	402.771	1087.17	0.370476	0.00245764	0.0215566
orf19.7215.3	8078.3	4367.54	11789.1	0.370474	0.00869619	0.0559815
YHB5	1399.02	756.308	2041.73	0.370425	0.00221409	0.0197229
orf19.864	1820.69	983.393	2658	0.369975	0.00148075	0.0147582
orf19.5205	1204.03	649.827	1758.24	0.36959	0.00119349	0.0124724
orf19.4795	1227.75	662.364	1793.14	0.369387	0.0013409	0.0136899
orf19.1389	3642.47	1957.26	5327.68	0.367375	0.000685614	0.00808973
HCH1	2047.19	1099.26	2995.12	0.367019	0.000566786	0.00693485
orf19.5910	1135.82	609.677	1661.97	0.366839	0.00515096	0.0375182
ADH5	72483.6	38866.8	106100	0.366321	0.000584174	0.00711126
orf19.4121	1973.76	1057.87	2889.65	0.366088	0.00111536	0.0118903
orf19.285	3482.08	1866.08	5098.07	0.366035	0.000500223	0.00631707
orf19.2112	1259.96	674.455	1845.46	0.365467	0.00107521	0.0115788
TRY3	1086.92	581.283	1592.56	0.364999	0.00172444	0.0163822
orf19.4898	7582.79	4055.18	11110.4	0.364989	0.00042151	0.00548836
MRPL27	1587.05	848.567	2325.53	0.364892	0.000772093	0.00886075
orf19.3817	588.5	314.152	862.848	0.364087	0.00262419	0.0226697
orf19.7576	337.521	180.016	495.027	0.363648	0.00677949	0.0468824
PRP5	970.218	517.166	1423.27	0.363365	0.00146517	0.0146493
orf19.4601	564.537	300.676	828.398	0.36296	0.00416584	0.0319111
orf19.5763	921.011	490.353	1351.67	0.362776	0.00188279	0.0174671
SUC1	803.803	427.134	1180.47	0.361834	0.00162068	0.0157048
orf19.1567	1300.12	689.977	1910.25	0.361197	0.00115611	0.0122403
VPS41	645.017	340.924	949.111	0.359203	0.00452791	0.0339001
orf19.2089	1247	657.442	1836.55	0.357977	0.000683706	0.00808238
ECM4	14242.6	7500.77	20984.5	0.357444	0.000262661	0.00377141
CTA1	794.93	417.653	1172.21	0.356297	0.00147919	0.0147582
MODF	1188.86	623.452	1754.26	0.355393	0.000721011	0.00841268
orf19.3019	863.594	452.43	1274.76	0.354915	0.00169738	0.0162231
TLO10	1628.89	852.667	2405.11	0.354524	0.000840733	0.00949258
orf19.3862	1638.93	857.415	2420.45	0.354238	0.000853803	0.00962288
TLO9	983.343	514.18	1452.51	0.353995	0.00158659	0.0154939
orf19.5492	925.058	483.524	1366.59	0.353818	0.00123269	0.0127716
orf19.537	547.166	285.877	808.455	0.353609	0.00183238	0.0171741
orf19.91	749.786	391.529	1108.04	0.353352	0.00188576	0.0174671
orf19.2710	1758.93	916.109	2601.76	0.352112	0.000446967	0.00578389
SPT14	945.703	492.003	1399.4	0.35158	0.00124611	0.0128683
orf19.320	2281.17	1186.28	3376.06	0.351381	0.00051317	0.00641616
orf19.5033	320.245	166.289	474.202	0.350671	0.00849763	0.0552082
orf19.3007	540.799	279.779	801.818	0.348931	0.00298854	0.0247302
orf19.4168	230.806	119.365	342.246	0.34877	0.00914827	0.0581734
orf19.2457	666.86	344.801	988.92	0.348664	0.00154592	0.0152148
orf19.4019	501.72	258.889	744.55	0.347713	0.00273236	0.0233159
orf19.5587	1025.74	528.993	1522.49	0.347453	0.000735838	0.00853776
orf19.6887	6435.14	3313.35	9556.94	0.346696	0.000265937	0.00380108
SCO1	4509.12	2313.39	6704.85	0.345032	0.00029283	0.00409246
orf19.5455	7070.97	3609.86	10532.1	0.342748	0.000220035	0.00322564
orf19.2612	822.398	419.818	1224.98	0.342715	0.00119831	0.0124771
STI1	9931.14	5068.28	14794	0.34259	0.000168627	0.0026315
orf19.7519	1195.49	608.653	1782.33	0.341492	0.00063043	0.00756637
orf19.1940	5324.88	2710.49	7939.26	0.341404	0.000276319	0.00392273
PHHB	2983.87	1517.34	4450.4	0.340945	0.000211983	0.00312216
GAL1	4012.72	2037.45	5987.99	0.340257	0.000151385	0.0024317
orf19.5012	352.395	178.561	526.23	0.339321	0.00289667	0.0242572
PDX3	7598.07	3825.21	11370.9	0.336403	0.00015205	0.00243319
TAF4	1228.47	618.461	1838.47	0.3364	0.000584596	0.00711126
orf19.6528	1074.16	540.304	1608.01	0.336007	0.000539215	0.00668861
PSA2	4499.19	2260.67	6737.7	0.335526	0.000545582	0.00675046
orf19.3161	824.368	412.85	1235.89	0.334052	0.000723853	0.0084302
orf19.1162	1364.78	680.302	2049.25	0.331976	0.00032432	0.00437693
orf19.5614	18517.9	9207.13	27828.8	0.33085	0.00012048	0.00204783
orf19.2863	2037.33	1008.61	3066.05	0.328959	0.000233837	0.0033867
orf19.1656	1803.04	892.052	2714.02	0.328683	0.000244074	0.0035206
orf19.7250	1176.1	581.596	1770.61	0.328472	0.000327267	0.00438645
orf19.86	3662.32	1808.1	5516.54	0.32776	9.15476e-05	0.00159486
orf19.3444	547.023	269.547	824.499	0.326922	0.000923714	0.0102456
orf19.6017	604.253	297.432	911.074	0.326463	0.00110011	0.0117663
orf19.5394.1	956.335	470.689	1441.98	0.326418	0.00159755	0.0155538
orf19.4791	2007.12	987.667	3026.58	0.326331	0.000307375	0.00421151
orf19.7139	746.535	366.95	1126.12	0.325854	0.000670777	0.00795946
MAF1	2356.2	1154.32	3558.08	0.324424	0.000134586	0.00223918
orf19.4614	563.547	275.749	851.345	0.323898	0.000901384	0.0100511
TYE7	8551.68	4178.93	12924.4	0.323336	0.000319763	0.00433403
orf19.6592	877.269	428.144	1326.4	0.322787	0.000557502	0.00686132
VTC3	7348.23	3574.84	11121.6	0.321431	0.000119544	0.00203742
orf19.7665	385.371	187.164	583.577	0.320719	0.00241623	0.0213123
ARA1	2412.53	1171.55	3653.52	0.320662	0.000101003	0.00174029
orf19.7078	1788.27	867.515	2709.03	0.320231	0.000147598	0.00241729
IFI3	982.158	475.742	1488.57	0.319596	0.000337907	0.0044964
orf19.5342.2	361.493	173.939	549.048	0.316801	0.0019155	0.0176377
orf19.3335	13235.6	6362.47	20108.8	0.316403	0.000823387	0.00934468
orf19.1198	665.3	319.721	1010.88	0.31628	0.000450247	0.00581438
PHO81	1099.94	528.123	1671.76	0.315908	0.000304806	0.00418542
HNM3	360.501	173.083	547.92	0.31589	0.00292831	0.024457
orf19.5961	2522.1	1208.5	3835.69	0.315067	0.000861295	0.00967265
orf19.3604	582.327	278.846	885.808	0.314793	0.000511389	0.00640662
orf19.3029	4771.3	2281.02	7261.58	0.314122	5.78687e-05	0.00108638
EXM2	544.468	260.198	828.738	0.313969	0.000751496	0.00865597
MDM34	5423.26	2574.69	8271.83	0.311261	4.3348e-05	0.000862708
SLN1	3202.3	1519.08	4885.52	0.310934	0.00515772	0.0375182
orf19.862	1177.81	558.619	1796.99	0.310863	0.000327815	0.00438645
ZCF25	391.705	185.779	597.632	0.310859	0.000963132	0.0105894
orf19.4243	172.331	81.7069	262.955	0.310725	0.00789122	0.0525163
orf19.5334	18512.5	8714.26	28310.7	0.307808	0.00319885	0.0259247
orf19.811	472.009	221.593	722.426	0.306735	0.000691102	0.008124
orf19.3881	1884.37	884.096	2884.65	0.306483	0.000175512	0.00269876
orf19.2397.3	968.444	453.697	1483.19	0.305893	0.000180744	0.00275898
HSP21	104046	48726.8	159365	0.305757	0.00270366	0.0231951
orf19.6271	1458.11	681.311	2234.9	0.304851	0.000144407	0.00237742
orf19.7365	468.232	218.537	717.927	0.3044	0.000620594	0.00746255
orf19.1668	386.631	180.141	593.122	0.303717	0.00108992	0.0116971
orf19.6084	1470.57	682.028	2259.11	0.301901	7.99124e-05	0.00143182
LPG20	1169.73	541.822	1797.63	0.301409	0.000820055	0.00932608
orf19.3021	1129.4	522.833	1735.96	0.301177	0.000151561	0.0024317
orf19.4850	2665.97	1231.81	4100.14	0.30043	5.66351e-05	0.0010664
orf19.4722	1478.55	680.441	2276.66	0.298877	9.92389e-05	0.0017146
orf19.1440	731.921	335.612	1128.23	0.297468	0.00593383	0.0422148
orf19.3364	1290.12	589.817	1990.43	0.296326	7.20922e-05	0.00129911
orf19.949	2375.08	1083.34	3666.83	0.295445	5.32334e-05	0.00102069
CCP1	23080.3	10508.1	35652.5	0.294738	2.20196e-05	0.000492816
orf19.5757	1586.71	719.526	2453.89	0.293218	5.48292e-05	0.00103862
orf19.580	451.459	204.351	698.567	0.292528	0.000492461	0.00624413
orf19.3281	581.357	261.73	900.985	0.290493	0.000389233	0.00508916
ADH2	49028.9	22020.5	76037.3	0.289602	0.000205498	0.00305526
orf19.2838	565.599	253.975	877.222	0.289522	0.000299689	0.00415142
orf19.2261	653.565	290.165	1016.97	0.285324	0.000164237	0.00260172
orf19.2414	2589.31	1145.77	4032.84	0.28411	2.18522e-05	0.000492575
orf19.2770	634.152	280.378	987.925	0.283805	0.000151343	0.0024317
ESA1	2891.09	1276.6	4505.58	0.283337	0.000523782	0.00653584
orf19.1114	1890.19	828.812	2951.57	0.280804	1.68389e-05	0.000390774
orf19.6604	2763.38	1210.77	4315.99	0.280532	0.00228719	0.0202879
ARF1	4078.13	1786.63	6369.63	0.280492	4.64906e-05	0.000913686
orf19.2393	703.017	307.957	1098.08	0.280451	0.000166416	0.00262304
RDN18	222382	97093.8	347669	0.279271	0.00853889	0.0554191
orf19.5920	754.75	329.459	1180.04	0.279193	0.00016803	0.0026315
ATO1	47367.8	20570.2	74165.3	0.277356	0.00022693	0.00330361
orf19.4148	1483.87	641.829	2325.91	0.275947	3.86841e-05	0.000787328
IFE2	17599.1	7610.06	27588.2	0.275845	8.16802e-06	0.000211394
orf19.7396	636.396	273.145	999.646	0.273242	0.00141359	0.014242
PRN4	1764.98	756.551	2773.41	0.272787	1.49544e-05	0.000357599
HAP2	511.913	218.628	805.199	0.27152	0.00016847	0.0026315
orf19.1107	2308.57	985.92	3631.22	0.271512	1.18102e-05	0.000290135
RAD9	554.159	236.42	871.897	0.271155	0.000200389	0.00299346
orf19.4828	7221.56	3063.41	11379.7	0.2692	6.86508e-06	0.000182171
ALK8	193.995	81.9854	306.005	0.267921	0.00294707	0.0245811
orf19.6408	6362.53	2687.03	10038	0.267685	0.00368559	0.0291189
orf19.4504	2089.98	882.042	3297.92	0.267454	9.71577e-06	0.00024441
DOT5	8648.84	3617.23	13680.4	0.264409	3.63902e-06	0.000105465
NTG1	1059.28	438.968	1679.58	0.261355	3.38413e-05	0.000704729
orf19.7283	2188.62	898.867	3478.36	0.258417	9.49599e-06	0.000241008
HSP78	12099.1	4969.07	19229.2	0.258414	3.02664e-06	8.97857e-05
orf19.398	447.976	181.512	714.439	0.254062	0.000105539	0.00181348
orf19.3439	2650.41	1072.17	4228.65	0.25355	0.00012601	0.00212966
FDH1	17652.4	7122.91	28181.8	0.252748	1.69496e-06	5.32979e-05
orf19.265	734.266	296.165	1172.37	0.252621	0.000318364	0.00432439
orf19.3742	821.695	329.918	1313.47	0.25118	1.64697e-05	0.000386484
orf19.114	212.158	84.4843	339.831	0.248607	0.0013633	0.0138691
PHO112	871.456	346.708	1396.2	0.248322	2.25162e-05	0.000500368
orf19.7581	2137.73	850.148	3425.31	0.248195	4.80407e-06	0.000132512
orf19.3064.1	694.215	274.774	1113.66	0.246732	5.06971e-05	0.000990168
orf19.2381	933.186	363.303	1503.07	0.241707	9.34406e-06	0.000239856
orf19.3785	554.525	214.166	894.885	0.239322	2.7509e-05	0.000584474
orf19.7311	660.167	254.824	1065.51	0.239157	2.1949e-05	0.000492816
orf19.5249	261.077	100.696	421.457	0.238924	0.00050163	0.00632215
TRY6	789.475	301.678	1277.27	0.236189	1.40655e-05	0.00033892
INO4	698.235	266.407	1130.06	0.235746	9.12515e-05	0.00159486
orf19.3108	1339.03	510.526	2167.53	0.235533	3.82559e-06	0.00010936
orf19.2333	6876.16	2610.47	11141.9	0.234294	1.05026e-05	0.000262106
orf19.1368	7116.9	2698.92	11534.9	0.233979	5.42172e-07	1.9824e-05
orf19.5755	1427.53	541.355	2313.7	0.233978	3.46457e-06	0.000101816
orf19.3515	2682.56	1007.74	4357.38	0.231272	1.12537e-06	3.74468e-05
COX19	691.726	259.37	1124.08	0.230739	0.000616659	0.00743656
orf19.2701	10123.6	3792.51	16454.7	0.230482	3.02355e-07	1.19592e-05
orf19.6852.1	9479.49	3539.11	15419.9	0.229516	0.00904342	0.0576232
RRNS	948.862	347.627	1550.1	0.224261	7.91007e-05	0.00142133
orf19.36.1	331.478	121.321	541.635	0.223991	0.00844578	0.0551563
orf19.7341	5063.3	1828.31	8298.3	0.220323	1.86948e-07	7.83809e-06
orf19.5141	163.96	59.1119	268.808	0.219904	0.0015825	0.0154779
orf19.3310	1871.43	674.155	3068.7	0.219688	4.79091e-07	1.77236e-05
PHO113	1634.99	587.638	2682.34	0.219077	0.000109485	0.00187616
ZCF1	1291.39	463.24	2119.54	0.218557	0.000167801	0.0026315
FGR16	342.481	122.115	562.848	0.216959	8.355e-05	0.00148013
orf19.1433	3797.26	1348.58	6245.94	0.215912	2.15759e-07	8.75426e-06
TRY4	12084.4	4288.19	19880.7	0.215697	1.20676e-07	5.42093e-06
orf19.33	23574.2	8305.6	38842.9	0.213825	7.41785e-08	3.53416e-06
orf19.4445	13665.2	4780.82	22549.6	0.212013	0.00379952	0.0297945
OXR1	1467.84	511.702	2423.98	0.2111	4.11369e-07	1.53994e-05
orf19.7310	5626.43	1960.72	9292.14	0.211008	1.50911e-07	6.45632e-06
ASR3	10891.8	3761.78	18021.8	0.208735	2.65088e-07	1.05515e-05
orf19.4665	1519.44	522.596	2516.29	0.207685	3.56748e-07	1.37643e-05
orf19.7288	7614.74	2610.6	12618.9	0.20688	9.2249e-08	4.29475e-06
orf19.35	5728.64	1934.26	9523.02	0.203115	4.08135e-08	2.08232e-06
CIRT4B	1588.1	535.682	2640.52	0.20287	3.05708e-07	1.20162e-05
ZCF28	400.808	134.31	667.307	0.201272	2.18042e-05	0.000492575
orf19.1075	719.125	238.696	1199.55	0.198987	0.00517898	0.0375277
orf19.5043	128.432	42.4266	214.437	0.197851	0.00201912	0.0183236
orf19.1124	2306.5	749.326	3863.67	0.193942	5.79725e-08	2.82627e-06
TLO34	703.11	224.489	1181.73	0.189966	8.73535e-07	3.03517e-05
orf19.6196	2440.07	774.399	4105.73	0.188614	3.08378e-08	1.64355e-06
orf19.5030	1939.86	613.255	3266.47	0.187742	3.19859e-08	1.69042e-06
UCF1	43717.5	13770.1	73664.8	0.186929	0.000199406	0.00298713
orf19.5925	522.493	162.954	882.032	0.184749	0.000223885	0.00326685
STF2	18749.1	5703.57	31794.7	0.179387	3.83747e-09	2.5404e-07
orf19.529.1	62.3364	18.8988	105.774	0.178672	0.00871726	0.0559988
RGS2	679.038	205.527	1152.55	0.178324	0.000477078	0.00607357
CTA9	3589.51	1057.38	6121.64	0.172728	3.6357e-09	2.43244e-07
orf19.2114	1825.96	528.464	3123.46	0.169192	1.16622e-08	6.79105e-07
orf19.5114.1	73552.7	20447.3	126658	0.161437	0.00286036	0.0240492
orf19.5140	739.566	205.228	1273.9	0.161102	1.07209e-07	4.85061e-06
SOU2	71.7108	19.8594	123.562	0.160724	0.00398539	0.0306782
orf19.7227	2805.96	769.339	4842.57	0.15887	1.48462e-09	1.06099e-07
orf19.4459	3812.24	1037.28	6587.21	0.157468	4.10822e-10	3.27046e-08
orf19.2968	244.358	66.1633	422.553	0.15658	0.000207276	0.00307442
orf19.4216	8692.7	2348.55	15036.8	0.156186	3.80248e-10	3.10569e-08
CTN3	17873.8	4758.33	30989.4	0.153547	3.64624e-10	3.01726e-08
orf19.7356	341.897	87.4914	596.303	0.146723	0.00072062	0.00841268
orf19.6608	11094.4	2776.74	19412	0.143043	0.00482602	0.0355813
RBT7	397.705	98.9978	696.412	0.142154	2.11248e-07	8.63224e-06
HSP12	6676.51	1648.47	11704.6	0.14084	5.3957e-11	5.57845e-09
orf19.2175	11981.2	2912.8	21049.5	0.138378	1.48568e-11	1.69881e-09
ITR1	11634.2	2785.86	20482.6	0.136011	0.000338178	0.0044964
orf19.2048	9520.45	2197.25	16843.6	0.13045	4.97831e-12	6.26172e-10
orf19.4450.1	35191	7885.63	62496.3	0.126178	0.00015157	0.0024317
ASR2	2293.98	494.008	4093.95	0.120668	5.1721e-12	6.37791e-10
orf19.3353	8674.66	1851.57	15497.7	0.119473	5.27543e-13	7.71562e-11
orf19.4936.1	33707.4	7125.38	60289.4	0.118186	5.35629e-05	0.00102078
IFA14	729.106	145.114	1313.1	0.110512	4.09957e-05	0.000829009
orf19.1862	5950.48	1163.63	10737.3	0.108373	2.61686e-06	7.96708e-05
RRNL	1152.23	211.834	2092.63	0.101229	1.33921e-12	1.87162e-10
HGT9	496.671	85.7651	907.577	0.0944991	1.94853e-10	1.75062e-08
orf19.1449	1944.16	329.181	3559.13	0.092489	6.24377e-14	1.09075e-11
orf19.4189	277.711	42.6772	512.746	0.0832327	1.08974e-05	0.000270883
PHO89	46769.1	6932.77	86605.4	0.0800501	7.53326e-10	5.70803e-08
orf19.670.2	25430.1	3516	47344.3	0.0742644	7.36929e-18	1.78252e-15
orf19.4886	145.847	15.3209	276.374	0.0554356	0.00012631	0.00212966
orf19.2220	67.345	7.05834	127.632	0.0553024	4.21569e-05	0.000841666
orf19.6688	6397.33	600.412	12194.2	0.0492373	4.3765e-22	1.44862e-19
orf19.22.1	26.4398	2.08827	50.7914	0.0411146	0.00450546	0.0337722
PGA34	331.84	22.435	641.245	0.0349866	1.0796e-14	2.05746e-12
orf19.1122	430.037	20.1866	839.887	0.0240349	5.23694e-19	1.3723e-16

## Sheet:  Upreg in both B and D vs P
Upregulated common between biofilm and dispersed versus planktonic
ACC1
ACE2
ACF2
ACO2
ACS2
AGP3
ALP1
ARO2
ARO3
ARO4
ARO8
ARO9
ASC1
ASN1
AUR1
BAT21
CDC14
CDC19
CDC20
CDC5
CDC60
CEF3
CHS1
CHS8
CHT1
CHT2
CLG1
CPA1
CRH11
CRZ2
CYB5
CYS3
DDI1
DLD1
DOG1
EBP7
ECM17
ECM18
ECM29
ECM331
EFT2
EHT1
ENO1
ERG1
ERG10
ERG11
ERG13
ERG2
ERG24
ERG5
ERG6
EXG2
FAD3
FAS1
FAS2
FAV3
FCY2
FCY23
FET31
FET34
FET99
FGR41
FLC3
FLU1
FMA1
FRE10
FRS1
FRS2
FTR1
GAL4
GAR1
GCD11
GCY1
GDA1
GDH3
GFA1
GIT4
GND1
GPD2
GPM1
GSY1
GUA1
GUK1
GUT2
HAK1
HEM1
HET1
HGT10
HGT12
HGT7
HGT8
HHF1
HHT21
HIS1
HIS4
HIS5
HMG1
HMT1
HOM2
HOM3
HPT1
HSL1
HSP30
HTB1
IDI1
IFD6
IFF5
ILS1
ILV3
IMH3
IML2
INT1
IQG1
ISC1
KRE30
LAG1
LAT1
LCB2
LEU4
LIP8
LYS22
LYS4
MDR1
MEP1
MET1
MET10
MET15
MET16
MET2
MET3
MIH1
MIS11
MIS12
MIT1
MNN1
MTS1
MUP1
MVD
NOP1
NPL3
NRG1
NRM1
NTH1
OAC1
orf19.1113
orf19.1258
orf19.1340
orf19.1393
orf19.1584
orf19.164
orf19.1691
orf19.1765
orf19.1815
orf19.1917
orf19.1946
orf19.1964
orf19.2045
orf19.2150
orf19.2191
orf19.2244
orf19.2269
orf19.2284
orf19.2308
orf19.2350
orf19.2426
orf19.2452
orf19.2529.1
orf19.2607
orf19.2930
orf19.2988
orf19.3051
orf19.317
orf19.3232
orf19.3406
orf19.341
orf19.3461
orf19.3499
orf19.3516
orf19.3815
orf19.3988
orf19.417
orf19.4301
orf19.4342
orf19.4376
orf19.4550
orf19.4609
orf19.4612
orf19.4653
orf19.4690
orf19.4789
orf19.4805
orf19.4849
orf19.4906
orf19.4940
orf19.510
orf19.5216
orf19.5281
orf19.5365.1
orf19.5393
orf19.5469
orf19.5517
orf19.5524
orf19.5541
orf19.5692
orf19.5730
orf19.5813
orf19.5874
orf19.6090
orf19.6180
orf19.6222.1
orf19.6398
orf19.6438
orf19.6526
orf19.6532
orf19.6654
orf19.668
orf19.6717
orf19.6741
orf19.6770
orf19.6778
orf19.6840
orf19.6860
orf19.6874
orf19.6882.1
orf19.6896
orf19.6919
orf19.6929
orf19.6992
orf19.7069
orf19.7082
orf19.7095
orf19.7100
orf19.711
orf19.7123
orf19.7152
OYE23
PCL5
PDA1
PDC11
PDR17
PGA10
PGA13
PGA23
PGA32
PGA45
PGA52
PGA54
PGA57
PGA59
PGA6
PGA61
PGA62
PHO13
PHO15
PHO87
PHO88
PHR2
PIR1
PLB1
PLB4.5
PMI1
PMR1
PMT1
PMT4
PMT6
PRX1
PST3
QDR1
RBE1
RBR1
RBR2
RHR2
RME1
RNR1
RNR21
ROD1
RPA190
RPL10A
RPL11
RPL12
RPL16A
RPL18
RPL21A
RPL23A
RPL3
RPL30
RPL43A
RPL4B
RPL5
RPL6
RPP0
RPP1A
RPP1B
RPP2A
RPP2B
RPS10
RPS13
RPS14B
RPS15
RPS16A
RPS19A
RPS20
RPS21
RPS21B
RPS22A
RPS27
RPS4A
RPS8A
SAH1
SAM2
SAM4
SAP4
SEC12
SEO1
SER33
SIM1
SMF3
SMP3
SOD1
SOD5
SPF1
SRD1
SSA2
SSB1
SSU1
SSZ1
STP3
STT3
SUN41
SWE1
TEF2
THR1
THR4
TMA19
TOM40
TOP2
TPO3
TRP1
TRP4
TRP5
TRR1
TSR1
TUB1
TUB2
UBC15
UBI3
UPC2
URA2
URA7
WOR2
XOG1
YCP4
YMC1
YMC2
YST1
YWP1
ZUO1

## Sheet: Downreg in both B and D vs P
Downregulated common between biofilm and dispersed versus planktonic
ADH2
ALK8
ASR2
ASR3
ATO1
BUD2
CDC37
COX19
CTA9
CTN3
DAO1
DOT5
EXO70
FDH1
FMP45
GLE1
GPX2
GYP7
HAP2
HGT9
HMS1
HSP12
IFE2
IFI3
INO4
JAB1
KIS2
LAP3
MAF1
MDM34
MLS1
MODF
NTG1
orf19.1075
orf19.1107
orf19.1114
orf19.1122
orf19.1124
orf19.1152
orf19.1198
orf19.1368
orf19.1389
orf19.1433
orf19.1440
orf19.1449
orf19.1567
orf19.1656
orf19.1764
orf19.188
orf19.2036
orf19.2048
orf19.2076
orf19.2089
orf19.2112
orf19.2114
orf19.2175
orf19.22.1
orf19.2220
orf19.2397.3
orf19.2457
orf19.2565
orf19.265
orf19.27
orf19.2701
orf19.2770
orf19.2781
orf19.2959.1
orf19.3029
orf19.3108
orf19.3163
orf19.3170
orf19.3273
orf19.3310
orf19.3335
orf19.3353
orf19.3364
orf19.3399
orf19.3439
orf19.3444
orf19.35
orf19.3604
orf19.3785
orf19.3932
orf19.4121
orf19.4187
orf19.4189
orf19.4216
orf19.4229
orf19.4243
orf19.4269
orf19.4445
orf19.4450.1
orf19.4459
orf19.4471
orf19.4488
orf19.449
orf19.4504
orf19.4614
orf19.4795
orf19.4828
orf19.4936.1
orf19.5012
orf19.5030
orf19.5114.1
orf19.5125
orf19.5205
orf19.537
orf19.5455
orf19.5547
orf19.5552
orf19.5575
orf19.5587
orf19.5660
orf19.5755
orf19.5757
orf19.5782
orf19.580
orf19.5925
orf19.5961
orf19.6017
orf19.6084
orf19.6168
orf19.6196
orf19.6269
orf19.6271
orf19.6508
orf19.6528
orf19.6688
orf19.670.2
orf19.6869
orf19.6887
orf19.6941
orf19.6973
orf19.7078
orf19.7250
orf19.7288
orf19.7310
orf19.7311
orf19.7341
orf19.7356
orf19.7396
orf19.792
orf19.86
orf19.949
OXR1
PGA34
PHHB
PHO112
PHO113
PHO81
PHO89
PRN4
PRP5
RAD9
RAS1
RBT7
RGS2
ROB1
RRNL
RTF1
SPT10
SUC1
SWC4
SYS3
TEC1
TLO34
TRY4
TRY6
UCF1
VTC3
YHB1
YHB5
ZCF1
ZCF25
ZCF28
