# Supplementary material for: Candida albicans Dispersed Cells Are Developmentally Distinct from Biofilm and Planktonic Cells
Source: mBio. 2018 Aug 21;9(4):e01338-18. doi: 10.1128/mBio.01338-18 (PMC6106089; doi:10.1128/mBio.01338-18)
Supplement: DATA SET S2 [file mbo004184029sd2.xlsx]

## Sheet: Carbon metabolism genes
Glycolysis	D	B	P	D/B	P/B		TCA/Glyoxylate	D	B	P	D/B	P/B
TPS1	3182.88	10360.9	8269.14	0.307201	0.798109		CIT1	136689	11179.6	179759	12.2267	16.0793
TPS2	10630.9	24218.2	13084.7	0.438962	0.540283		ACO1	147431	36935	72906.2	3.99164	1.97391
TPS3	8684.57	51178.4	15456.6	0.169692	0.302015		IDH1	21199.4	11321.7	13229.9	1.87246	1.16854
GAL1	2037.45	4128.67	5987.99	0.493489	1.45034		IDH2	39057.1	10537.7	13058.2	3.70642	1.23919
GAL4	11061	20297	2170.73	0.544959	0.106948		KGD1	24827.8	8181.59	11504.2	3.03459	1.4061
GAL7	1013.1	1658.66	1483.89	0.61079	0.894629		KGD2	8786.71	2791.9	6179.94	3.14721	2.21352
GAL10	1508.8	4085.63	3478.65	0.369295	0.851435		LSC1	21558.1	9169.56	5910.64	2.35106	0.644594
HXK2	31590.4	150218	16970.3	0.210296	0.112971		LSC2	11227.7	6772.25	4440.5	1.65789	0.65569
GLK1	14833.9	45633.9	21556.1	0.325064	0.47237		SDH2	7813.72	3744.59	8538.49	2.08667	2.28022
GLK4	4518.9	12146.3	5845.19	0.372038	0.48123		MLS1	77322.6	8203.61	199592	9.42543	24.3298
PFK1	9579.91	32127.6	13342.2	0.298183	0.415287		FUM12	23944.4	4047.71	12781.8	5.91555	3.15779
PFK2	18556.7	87077.2	16401.7	0.213106	0.188358		MDH1	18607.9	1805.89	19337.3	10.304	10.7079
FBA1	121407	288746	85087.2	0.420463	0.294678		MDH1-1	89804.7	21935.4	50007.4	4.09406	2.27976
TPI1	33321.2	55345.3	27924.9	0.602061	0.504558		ICL1	83056.7	5804.38	123808	14.3093	21.3301
TDH3	640599	1.3048e+06	375639	0.490956	0.287891
PGK1	69927	267895	58316.6	0.261024	0.217685
GPM1	84278.7	267933	37140.6	0.314552	0.138619
ENO1	285432	539447	115936	0.529119	0.214917
CDC19	111623	288160	14564	0.387365	0.0505412
Conclusion: Both dispersed and planktonic cells downregulated glycolysis and upregulated TCA cycle genes, vesus biofilm cells

## Sheet: Regulatd exclusively in dispers
upregulated only in dispersed				downregulated only in dispersed
AAP1				ADH5
ADE6				ARA1
ADO1				ARF1
ALS5				ASR2
ALS6				ASR3
ANT1				CCP1
APT1				CIRT4B
CAM1				CTA1
CAN1				CTA2
CAR2				CTA9
CFL2				DAK2
CFL4				DOT5
CFL5				ECM4
CHA1				ESA1
CRC1				EXM2
CRD2				FAS2
CSA1				FGR16
CSR1				FGR3
DPP1				GAL1
DPP3				GAL10
DUR31				HCH1
DUR35				HNM3
ECM22				HNT1
ECM33				HSP12
ENA21				HSP21
FAA21				HSP78
FET3				IFA14
FRP2				ITR1
FRP5				KIS1
GAP1				LPG20
GAP2				MAF1
GIG1				MRPL27
GNA1				MSO1
GPI7				NAG1
HGT13				OPI1
HGT14				orf19.114
HGT16				orf19.1162
HGT17				orf19.1368
HGT2				orf19.1433
HGT3				orf19.1519
HHT2				orf19.1562
HIS3				orf19.1668
HIS7				orf19.1862
HOM6				orf19.1940
HTA2				orf19.1961
IDH2				orf19.2048
IFF4				orf19.2114
IFF8				orf19.2175
JEN1				orf19.2210
JEN2				orf19.2261
KAR4				orf19.2333
LIP3				orf19.2371
MET18				orf19.2381
MEU1				orf19.2414
MIR1				orf19.2419
MLT1				orf19.2612
NDE1				orf19.2703
NOP5				orf19.2710
OPT1				orf19.285
OPT8				orf19.2863
OPT9				orf19.3007
orf19.1030				orf19.3019
orf19.1062				orf19.3021
orf19.1137				orf19.3043
orf19.1203.1				orf19.3064.1
orf19.1239				orf19.320
orf19.1308				orf19.3245
orf19.136				orf19.3281
orf19.1370				orf19.33
orf19.1397				orf19.3310
orf19.1473				orf19.3325
orf19.1541				orf19.3515
orf19.1855				orf19.3742
orf19.1857				orf19.3862
orf19.2049				orf19.3881
orf19.2059				orf19.3900
orf19.2061				orf19.398
orf19.2310				orf19.4019
orf19.2445				orf19.4028
orf19.2460				orf19.4101
orf19.2489				orf19.4132
orf19.2552				orf19.4148
orf19.2553				orf19.4216
orf19.2583.2				orf19.4225.1
orf19.2959				orf19.4241
orf19.2962				orf19.4246
orf19.3132				orf19.428
orf19.3293				orf19.4368
orf19.3432				orf19.4665
orf19.3522				orf19.4722
orf19.3621				orf19.4791
orf19.3721				orf19.4816
orf19.3924				orf19.4828
orf19.4122				orf19.4850
orf19.4149.1				orf19.4898
orf19.4496				orf19.5033
orf19.4654				orf19.5043
orf19.4707				orf19.5114
orf19.4771				orf19.5140
orf19.4783				orf19.5249
orf19.4966				orf19.5296
orf19.4981				orf19.5334
orf19.541				orf19.5342.2
orf19.5474				orf19.5394.1
orf19.5572				orf19.5492
orf19.5589				orf19.5605
orf19.5720				orf19.5614
orf19.5728				orf19.5757
orf19.6138				orf19.5763
orf19.6224				orf19.5910
orf19.6248				orf19.5920
orf19.6415.1				orf19.5935
orf19.6805				orf19.6393
orf19.7056				orf19.6408
orf19.7125				orf19.6604
orf19.7244				orf19.6608
orf19.7370				orf19.6626
orf19.753				orf19.6635
orf19.787				orf19.6739
orf19.850				orf19.6747
PDB1				orf19.6852.1
PET9				orf19.7078
PGA17				orf19.7139
PGA26				orf19.7227
PGA31				orf19.7283
PGA38				orf19.7310
PMC1				orf19.7341
PMT5				orf19.7468
PRY1				orf19.7497
PTR2				orf19.7519
RBT1				orf19.7576
RHD1				orf19.7581
RPL14				orf19.7665
RPL17B				orf19.811
RPL19A				orf19.862
RPL24A				orf19.864
RPL32				orf19.874
RPL8B				orf19.904
RPL9B				orf19.91
RPS17B				orf19.952
RPS26A				OXR1
RPS3				PDX3
RPS5				PSA2
RPS6A				PST1
RPS7A				RAD1
RTA4				RDN18
SAP3				RRNL
SAP8				RRNS
SAP9				SCO1
SKN1				SHA3
SNR52				SLN1
SOD4				SPT14
SPE2				STF2
SPE3				STI1
SRP40				TAF4
SSR1				TBP1
TFP1				TCO89
TIF				TLO1
UGA4				TLO10
UTP22				TLO34
UTR2				TLO9
YHM1				TPS1
YHM2				TRY3
YNK1				TYE7
ZCF5				UCF1
ZRT1				UFE1
ZRT2				VPS17
				VPS41
